# Supplementary material for: The effect of Alzheimer's disease genetic factors on limbic white matter microstructure
Source: Alzheimers Dement. 2025 Apr 12;21(4):e70130. doi: 10.1002/alz.70130 (PMC11992597; doi:10.1002/alz.70130)
Supplement: Supplementary file 4 — Supporting Information [file ALZ-21-e70130-s004.xlsx]

## Sheet: Table S1
Supplemental Table 1. All diffusion MRI acquisition parameters across cohorts used in present study.
Study	NumberOfVolumes	Numberofb0	NumberofDirections	Bvalues	Xresolution	Yresolution	Zresolution
ADNI	127	13	114	500,1000,2000	2.7	2.7	2
ADNI	127	13	114	500,1000,2000	2.2	2.2	2
ADNI	127	13	114	500,1000,2000	2	2	2
ADNI	127	13	114	500,1000,2000	2	2	3.5
ADNI	127	13	114	500,1000,2000	2	2	2.7
ADNI	127	13	114	500,1000,2000	2.1	2.1	2
ADNI	127	13	114	500,1000,2000	2	2	2.5
ADNI	127	13	114	500,1000,2000	1	1	2
ADNI	100	9	91	500,1000,2000	2	2	2
ADNI	61	1	60	1000,2000	3	3	3
ADNI	55	7	48	1000	2	2	2
ADNI	54	6	48	1000	0.9	0.9	2
ADNI	55	7	48	1000	2.1	2.1	2
ADNI	55	7	48	1000	2.5	2.5	2
ADNI	54	6	48	1000	0.9	0.9	2.7
ADNI	55	7	48	1000	2.6	2.6	2
ADNI	50	6	44	500,1000,2000	2	2	2
ADNI	46	5	41	1000	1.4	1.4	2.7
ADNI	46	5	41	1000	2.7	2.7	2.7
ADNI	46	5	41	1000	1.4	1.4	5
ADNI	42	1	41	1000	1.4	1.4	2.7
ADNI	46	5	41	1000	1.4	1.4	2.9
ADNI	46	5	41	1000	1.4	1.4	3.5
ADNI	46	5	41	1000	1.4	1.4	4
ADNI	46	5	41	1000	2.7	2.7	2.9
ADNI	45	5	40	1000	1.4	1.4	2.7
ADNI	44	5	39	500,1000,2000	2	2	2
ADNI	36	1	35	1000	2	2	2
ADNI	36	4	32	1000	2	2	2
ADNI	36	4	32	1000	0.9	0.9	2
ADNI	33	1	32	1000	2	2	2
ADNI	31	1	30	1000	2	2	2
ADNI	31	1	30	1000	2.7	2.7	2
ADNI	24	5	19	1000	1.4	1.4	2.7
ADNI	17	1	16	1000	2.5	2.5	2.5
ADNI	22	6	16	1000	0.9	0.9	2
ADNI	16	1	15	1000	2	2	2
BIOCARD	33	1	32	700	0.8	0.8	2.2
NACC	93	3	90	1000	1.7	1.7	3
NACC	93	3	90	1000	2.3	2.3	3
NACC	92	12	80	1000	2	2	2
NACC	84	4	80	1250	2.4	2.4	2.5
NACC	79	8	71	1000	2	2	2
NACC	77	12	65	1000	2	2	2
NACC	70	6	64	1500	1.9	1.9	4.8
NACC	62	2	60	1000	1.8	1.8	3
NACC	63	3	60	1000	1.8	1.8	5.2
NACC	65	5	60	1000	2	2	2
NACC	57	1	56	800	2	2	2
NACC	54	6	48	1000	0.9	0.9	2
NACC	53	5	48	1000	2	2	2
NACC	46	5	41	1000	1.4	1.4	2.7
NACC	42	2	40	1000	1.2	1.2	5
NACC	48	8	40	1300	0.9	0.9	2.9
NACC	48	8	40	1300	0.9	0.9	2.5
NACC	37	5	32	1000	1.9	1.9	2.5
NACC	31	1	30	800	1	1	2
NACC	35	5	30	1000	1.9	1.9	2
NACC	31	1	30	1000	1.9	1.9	2
NACC	26	1	25	1000	0.9	0.9	5
NACC	26	1	25	1000	0.9	0.9	6.5
NACC	26	2	24	1000	1.9	1.9	5
NACC	26	2	24	1000	1.9	1.9	4.9
NACC	26	2	24	1000	1.7	1.7	6
NACC	26	2	24	1000	1.7	1.7	5.9
NACC	23	3	20	1000	2	2	2
NACC	13	1	12	1000	1.9	1.9	6.5
NACC	13	1	12	1250	1.6	1.6	4
ROSMAP	84	12	72	900	1.9	1.9	3
ROSMAP	46	6	40	1000	2	2	2
ROSMAP	41	1	40	1000	2	2	2
ROSMAP	43	3	40	1000	2	2	2
VMAP	33	1	32	1000	2	2	2
VMAP	33	1	32	1000	2	2	2.1
WRAP	48	8	40	1300	0.9	0.9	2.5
WRAP	26	1	25	1000	0.9	0.9	3
WRAP	32	8	24	1300	0.9	0.9	2.5
WRAP	30	8	22	1300	0.9	0.9	2.5

## Sheet: Table S2
Supplemental Table 2. Batch groupings for Longitudinal ComBat
Batch	Original Cohort	Scanner Name	ADNI Phase	ADNI Shells	BLSA Scanner Num	NACCADC	ROSMAP Site	VMAP Phase	Coil/Software Version
1	ADNI	GE Medical Systems	ADNI2	Singleshell	-	-	-	-	-
2	ADNI	GE Medical Systems	ADNI3	Singleshell	-	-	-	-	-
3	ADNI	GE Medical Systems	ADNIGO	Singleshell	-	-	-	-	-
4	ADNI	Philips Healthcare	ADNI3	Singleshell	-	-	-	-	-
5	ADNI	Philips Medical	ADNI3	Singleshell	-	-	-	-	-
6	ADNI	Philips	ADNI3	Singleshell	-	-	-	-	-
7	ADNI	Siemens Healtineers	ADNI3	Multishell	-	-	-	-	-
8	ADNI	Siemens	ADNI3	Singleshell	-	-	-	-	-
9	ADNI	Siemens	ADNI3	Multishell	-	-	-	-	-
10	BLSA	-	-	-	10	-	-	-	-
11	BLSA	-	-	-	7	-	-	-	-
12	BLSA	-	-	-	9	-	-	-	-
13	BIOCARD	-	-	-	-	-	-	-	-
14	NACC	Discovery MR750	-	-	-	2578	-	-	-
15	NACC	Discovery MR750	-	-	-	6499	-	-	-
16	NACC	Genesis Signa	-	-	-	6518	-	-	-
17	NACC	TrioTim	-	-	-	354	-	-	-
18	NACC	TrioTim	-	-	-	5783	-	-	-
19	NACC	TrioTim	-	-	-	6518	-	-	-
20	NACC	Verio	-	-	-	354	-	-	-
21	NACC	Discovery MR750	-	-	-	4032	-	-	-
22	NACC	Discovery MR750	-	-	-	8361	-	-	-
23	ROSMAPMARS	-	-	-	-	-	mg1	-	-
24	ROSMAPMARS	-	-	-	-	-	mg2	-	-
25	ROSMAPMARS	-	-	-	-	-	uc1	-	-
26	VMAP	3Ta	-	-	-	-	-	1	8chSENSE; 5.1.7.1
27	VMAP	3Tb	-	-	-	-	-	1	8chSENSE; 3.2.2.0
28	VMAP	3Tb	-	-	-	-	-	1	8chSENSE; 5.1.7.1
29	VMAP	3Tb	-	-	-	-	-	1	32chdStream; 5.3.0.3
30	VMAP	3Tb	-	-	-	-	-	1	8chdStream; 5.3.0.2
31	VMAP	3Tb	-	-	-	-	-	1	8chdStream; 5.3.0.3
32	VMAP	3Tb	-	-	-	-	-	2	32chdStream; 5.6.1.0
33	VMAP	3Tb	-	-	-	-	-	2	32chdStream; 5.9.0
34	WRAP	GE Medical Systems	-	-	-	-	-	-	-

## Sheet: Table S3
Supplemental Table 3. AD risk variant SNP list based on previous AD GWAS.
rsID	CHR	Gene	P	Study
rs10131280	14	TMEM121	4.3e-10	Bellenguez et al., 2022
rs10437655	11	SPI1	5.3e-14	Bellenguez et al., 2022
rs10498633	14	SLC24A4	5.5e-09	Lambert et al., 2013
rs1065712	8	CTSB	1.9e-09	Bellenguez et al., 2022
rs10792832	11	PICALM	9.3e-26	Lambert et al., 2013
rs10808026	7	EPHA1	1.3e-10	Kunkle et al., 2019
rs10838725	11	CELF1	1.1e-08	Lambert et al., 2013
rs10933431	2	INPP5D	3.4e-09	Kunkle et al., 2019
rs10947943	6	UNC5CL	1.1e-09	Bellenguez et al., 2022
rs10948363	6	CD2AP	5.2e-11	Lambert et al., 2013
rs10952097	7	ICA1	6.8e-09	Bellenguez et al., 2022
rs111278892	19	CNN2	6.67e-11	Jansen et al., 2019
rs11218343	11	SORL1	9.7e-15	Lambert et al., 2013
rs112403360	5	ANKH	2.3e-09	Bellenguez et al., 2022
rs11257238	10	USP6NL	1.04e-08	Jansen et al., 2019
rs113020870	1	AGRN	3.83e-08	Wightman et al., 2021
rs113260531	17	SCIMP	7.91e-10	Jansen et al., 2019
rs113706587	5	RASGEF1C	2.2e-16	Bellenguez et al., 2022
rs1140239	16	DOC2A	2.6e-13	Bellenguez et al., 2022
rs114360492	7	CNTNAP2	2.1e-09	Jansen et al., 2019
rs114812713	6	OARD1	2.1e-13	Kunkle et al., 2019
rs115186657	2	NCK2	1.33e-08	Wightman et al., 2021
rs1160871	7	JAZF1	9.8e-09	Bellenguez et al., 2022
rs117618017	15	APH1B	3.44e-08	Jansen et al., 2019
rs11771145	7	EPHA1	1.1e-13	Lambert et al., 2013
rs11787077	8	CLU	1.7e-44	Bellenguez et al., 2022
rs12151021	19	ABCA7	2.81e-15	Wightman et al., 2021
rs12292911	11	PSMC3	3.3e-09	Marioni et al., 2018
rs12444183	16	PLCG2	3.15e-08	Marioni et al., 2018
rs12446759	16	PLCG2	1.2e-13	Bellenguez et al., 2022
rs12459419	19	CD33	7.97e-09	Marioni et al., 2018
rs12539172	7	NYAP1	9.3e-10	Kunkle et al., 2019
rs12590654	14	SLC24A4	1.32e-10	Jansen et al., 2019
rs12592898	15	CTSH	4.2e-09	Bellenguez et al., 2022
rs12881735	14	SLC24A4	7.4e-09	Kunkle et al., 2019
rs13237518	7	TMEM106B	4.9e-11	Bellenguez et al., 2022
rs1354106	19	CD33	2.21e-10	Wightman et al., 2021
rs1358782	20	RBCK1	1.6e-08	Bellenguez et al., 2022
rs138190086	17	CYB561	5.3e-09	Kunkle et al., 2019
rs139643391	2	WDR12	1.1e-08	Bellenguez et al., 2022
rs141749679	1	SORT1	7.5e-09	Bellenguez et al., 2022
rs143080277	2	NCK2	2.1e-13	Bellenguez et al., 2022
rs143332484	6	TREM2	2.8e-25	Bellenguez et al., 2022
rs1476679	7	ZCWPW1	5.6e-10	Lambert et al., 2013
rs1476679	7	ZCWPW1	9.93e-19	Marioni et al., 2018
rs149080927	19	KLF16	5.1e-10	Bellenguez et al., 2022
rs1532278	8	CLU	1.57e-22	Wightman et al., 2021
rs1582763	11	MS4A4A	3.4e-33	Wightman et al., 2021
rs16824536	3	MME	3.6e-08	Bellenguez et al., 2022
rs16941239	16	FOXF1	1.3e-08	Bellenguez et al., 2022
rs17020490	2	PRKD3	3.3e-09	Bellenguez et al., 2022
rs17125924	14	FERMT2	1.4e-09	Kunkle et al., 2019
rs17125944	14	FERMT2	7.9e-09	Lambert et al., 2013
rs1761461	19	LILRA5	1.56e-09	Wightman et al., 2021
rs1800978	9	ABCA1	1.6e-09	Bellenguez et al., 2022
rs184384746	3	HESX1	1.24e-08	Jansen et al., 2019
rs1846190	6	HLA-DQA1	2.66e-14	Wightman et al., 2021
rs1859788	7	PILRA	1.8e-15	Jansen et al., 2019
rs187370608	6	UNC5CL	1.45e-16	Jansen et al., 2019
rs190982	5	MEF2C	3.2e-08	Lambert et al., 2013
rs199515	17	WNT3	9.3e-13	Bellenguez et al., 2022
rs2081545	11	MS4A4A	1.11e-15	Jansen et al., 2019
rs2093760	1	CR1	6.84e-19	Jansen et al., 2019
rs2154481	21	APP	1e-12	Bellenguez
rs2154482	21	APP	7.66e-10	Wightman et al., 2021
rs2242595	17	MYO15A	1.1e-09	Bellenguez et al., 2022
rs2245466	4	RHOH	1.2e-09	Bellenguez et al., 2022
rs2452170	19	MAMSTR	1.72e-08	Wightman et al., 2021
rs2526377	17	TSPOAP1	1.6e-12	Bellenguez et al., 2022
rs2632516	17	TSPOAP1	7.46e-10	Wightman et al., 2021
rs2718058	7	GPR141	4.8e-09	Lambert et al., 2013
rs2830489	21	ADAMTS1	1.7e-10	Bellenguez et al., 2022
rs2830500	21	ADAMTS1	2.6e-08	Kunkle et al., 2019
rs28394864	17	ZNF652	1.68e-08	Jansen et al., 2019
rs28834970	8	PTK2B	7.4e-14	Lambert et al., 2013
rs34173062	8	SHARPIN	1.7e-16	Bellenguez et al., 2022
rs35048651	17	WDR81	7.7e-11	Bellenguez et al., 2022
rs35349669	2	INPP5D	3.2e-08	Lambert et al., 2013
rs3740688	11	SPI1	5.4e-13	Kunkle et al., 2019
rs3752231	19	ABCA7	4.37e-13	Marioni et al., 2018
rs3752246	19	ABCA7	3.1e-16	Kunkle et al., 2019
rs3822030	4	IDUA	8.3e-12	Bellenguez et al., 2022
rs3848143	15	SNX1	8.4e-11	Bellenguez et al., 2022
rs3851179	11	EED	6e-25	Kunkle et al., 2019
rs3865444	19	CD33	5.15e-09	Jansen et al., 2019
rs3935067	7	EPHA1	4.69e-11	Wightman et al., 2021
rs41289512	19	NECTIN2	1.46e-278	Jansen et al., 2019
rs4147929	19	ABCA7	1.1e-15	Lambert et al., 2013
rs4236673	8	CLU	1.48e-19	Jansen et al., 2019
rs4277405	17	ACE	8.8e-20	Bellenguez et al., 2022
rs429358	19	APOE	0	Kunkle et al., 2019
rs442495	15	ADAM10	1.22e-09	Jansen et al., 2019
rs4504245	4	CLNK	5.23e-12	Wightman et al., 2021
rs450674	16	MAF	3.2e-08	Bellenguez et al., 2022
rs4575098	1	ADAMTS4	1.9e-10	Jansen et al., 2019
rs4663105	2	BIN1	1.45e-44	Jansen et al., 2019
rs4844610	1	CR1	3.6e-24	Kunkle et al., 2019
rs4985556	16	IL34	6e-10	Bellenguez et al., 2022
rs5011436	7	TMEM106B	2.7e-09	Wightman et al., 2021
rs561655	11	PICALM	1.24e-26	Wightman et al., 2021
rs56407236	16	PRDM7	6.5e-15	Bellenguez et al., 2022
rs5848	17	GRN	2.4e-20	Bellenguez et al., 2022
rs587709	19	LILRB2	3.6e-11	Bellenguez et al., 2022
rs593742	15	ADAM10	6.8e-09	Kunkle et al., 2019
rs59685680	15	SPPL2A	9.17e-09	Marioni et al., 2018
rs59735493	16	KAT8	3.73e-08	Jansen et al., 2019
rs6014724	20	CASS4	5.38e-10	Jansen et al., 2019
rs6024870	20	CASS4	3.5e-08	Kunkle et al., 2019
rs602602	15	MINDY2	6.22e-15	Wightman et al., 2021
rs6069736	20	CSTF1	1.99e-10	Marioni et al., 2018
rs6069737	20	CASS4	6.73e-16	Wightman et al., 2021
rs60755019	6	TREML2	2.1e-08	Bellenguez et al., 2022
rs616338	17	ABI3	2.8e-14	Bellenguez et al., 2022
rs61732533	8	OPLAH	3.14e-09	Wightman et al., 2021
rs61762319	3	MME	2.2e-11	Bellenguez et al., 2022
rs62039712	16	WWOX	3.7e-08	Kunkle et al., 2019
rs62374257	5	COX7C	1.4e-15	Bellenguez et al., 2022
rs6448453	4	CLNK	1.98e-09	Jansen et al., 2019
rs6489896	12	TPCN1	1.8e-09	Bellenguez et al., 2022
rs6504163	17	ACE	1.23e-09	Wightman et al., 2021
rs6584063	10	BLNK	6.7e-11	Bellenguez et al., 2022
rs6586028	10	TSPAN14	2e-19	Bellenguez et al., 2022
rs6605556	6	HLA-DQA1	7.1e-20	Bellenguez et al., 2022
rs6656401	1	CR1	5.7e-24	Lambert et al., 2013
rs6733839	2	BIN1	6.9e-44	Lambert et al., 2013
rs6742	20	SLC2A4RG	2.6e-09	Bellenguez et al., 2022
rs679515	1	CR1	2.42e-25	Wightman et al., 2021
rs6846529	4	CLNK	2.2e-17	Bellenguez et al., 2022
rs6891966	5	HAVCR2	7.91e-10	Wightman et al., 2021
rs6931277	6	HLA-DQA1	7.35e-11	Jansen et al., 2019
rs6943429	7	UMAD1	1e-10	Bellenguez et al., 2022
rs6966331	7	EPDR1	4.6e-10	Bellenguez et al., 2022
rs7068231	10	ANK3	3.3e-13	Bellenguez et al., 2022
rs708382	17	FAM171A2	1.98e-09	Wightman et al., 2021
rs7146179	14	FERMT2	6.99e-11	Wightman et al., 2021
rs7157106	14	TMEM121	2e-08	Bellenguez et al., 2022
rs7185636	16	IQCK	2.4e-08	Kunkle et al., 2019
rs7209200	17	ZFP3	3.18e-08	Wightman et al., 2021
rs7225151	17	SCIMP	4.1e-13	Bellenguez et al., 2022
rs7274581	20	CASS4	2.5e-08	Lambert et al., 2013
rs72777026	2	ADAM17	2.7e-08	Bellenguez et al., 2022
rs72824905	16	PLCG2	8.5e-12	Bellenguez et al., 2022
rs73223431	8	PTK2B	6.3e-14	Kunkle et al., 2019
rs7384878	7	SPDYE3	9.41e-16	Wightman et al., 2021
rs7401792	14	SLC24A4	4.8e-08	Bellenguez et al., 2022
rs74685827	11	SORL1	2.8e-11	Bellenguez et al., 2022
rs75932628	6	TREM2	2.7e-15	Kunkle et al., 2019
rs7597763	2	INPP5D	4.65e-09	Wightman et al., 2021
rs76320948	19	MEIOSIN	4.08e-08	Jansen et al., 2019
rs76726049	18	ALPK2	3.38e-08	Jansen et al., 2019
rs76928645	7	SEC61G	1.6e-10	Bellenguez et al., 2022
rs7767350	6	CD2AP	7.9e-22	Bellenguez et al., 2022
rs7810606	7	EPHA1	2.89e-11	Jansen et al., 2019
rs785129	6	HS3ST5	2.4e-09	Bellenguez et al., 2022
rs7902657	10	ANK3	3.68e-08	Wightman et al., 2021
rs7908662	10	PLEKHA1	2.6e-09	Bellenguez et al., 2022
rs7912495	10	USP6NL	7.68e-15	Wightman et al., 2021
rs7920721	10	ECHDC3	1.8e-11	Kunkle et al., 2019
rs7933202	11	MS4A6A	1.9e-19	Kunkle et al., 2019
rs8025980	15	SPPL2A	1.3e-08	Bellenguez et al., 2022
rs867611	11	PICALM	1.48e-18	Jansen et al., 2019
rs871269	5	TNIP1	1.37e-09	Wightman et al., 2021
rs889555	16	BCKDK	2e-11	Bellenguez et al., 2022
rs9271058	6	HLA-DRB1	1.4e-11	Kunkle et al., 2019
rs9271192	6	HLA-DQA1	2.9e-12	Lambert et al., 2013
rs9304690	19	SIGLEC11	4.7e-09	Bellenguez et al., 2022
rs9331896	8	CLU	2.8e-25	Lambert et al., 2013
rs9369716	6	CD2AP	1.7e-17	Wightman et al., 2021
rs9381040	6	TREML2	1.55e-08	Marioni et al., 2018
rs9381563	6	CD2AP	1.99e-10	Jansen et al., 2019
rs9473117	6	CD2AP	1.2e-10	Kunkle et al., 2019
rs983392	11	MS4A6A	6.1e-16	Lambert et al., 2013

## Sheet: Table S4
Supplemental Table 4. AD risk variant SNP list for the main analysis
rsID	Gene
rs1800978	ABCA1
rs429358	APOE
rs6733839	BIN1
rs10838725	CELF1
rs6448453	CLNK
rs6846529	CLNK
rs2093760	CR1
rs4844610	CR1
rs6656401	CR1
rs679515	CR1
rs12592898	CTSH
rs708382	FAM171A2
rs17125924	FERMT2
rs17125944	FERMT2
rs7146179	FERMT2
rs5848	GRN
rs6605556	HLA-DQA1
rs6931277	HLA-DQA1
rs149080927	KLF16
rs61762319	MME
rs7933202	MS4A6A
rs983392	MS4A6A
rs12539172	NYAP1
rs1859788	PILRA
rs56407236	PRDM7
rs12292911	PSMC3
rs28834970	PTK2B
rs73223431	PTK2B
rs76928645	SEC61G
rs7384878	SPDYE3
rs3740688	SPI1
rs10437655	SPI1
rs13237518	TMEM106B
rs5011436	TMEM106B
rs199515	WNT3
rs1476679	ZCWPW1
rs28394864	ZNF652

## Sheet: Table S5
Supplemental Table 5. All results for the AD risk variant analysis on white matter microstructure using GWAS summary statistics from Zhao et al. (2021). Filtering can be done on phenotypes or SNPs of interest.
Phenotype	rs_number	Gene	CHR	POS	A1	A2	N	AF1	BETA	SE	P	z	fdr_p_value
Cingulum (cingulate gyrus) AxDconv	rs199515	WNT3	17	44856641	G	C	32346	0.213844	0.0366491	0.00952194	0.000118646	3.84891104123739	0.0117162925
UF AxDconv	rs6656401	CR1	1	207692049	A	G	32536	0.17539	0.0382755	0.0100478	0.000139337	3.80934134835486	0.0134239304878049
Fornix (column and body) FAconv	rs5848	GRN	17	42430244	T	C	31499	0.276056	-0.027996	0.00745545	0.000173269	-3.75510532563427	0.0158097104166667
Cingulum (hippocampus) RDconv	rs149080927	KLF16	19	1854253	G	GC	30764	0.461855	-0.0294157	0.00783554	0.000173938	-3.75413819596352	0.0158097104166667
UF AxDconv	rs4844610	CR1	1	207802552	A	C	32543	0.174769	0.0377107	0.0100555	0.000176655	3.75025607876287	0.0158097104166667
Cingulum (cingulate gyrus) FAconv	rs3740688	SPI1	11	47380340	G	T	32282	0.454696	0.028261	0.00754967	0.000181585	3.74334242423841	0.0158097104166667
Fornix-stria terminalis AxDconv	rs708382	FAM171A2	17	42442344	C	T	32244	0.389127	-0.0279322	0.00747306	0.000185699	-3.73771922077436	0.0158097104166667
Fornix (column and body) RDconv	rs56407236	PRDM7	16	90170095	A	G	32371	0.069275	0.0510315	0.0136698	0.000189098	3.73315630075056	0.0158097104166667
Fornix-stria terminalis FAconv	rs7146179	FERMT2	14	53298853	A	G	32569	0.0973472	-0.0442039	0.0118536	0.000192118	-3.72915401228319	0.0158097104166667
Fornix (column and body) MO	rs429358	APOE	19	45411941	C	T	32238	0.151312	-0.0381142	0.0103377	0.000226977	-3.686912949689	0.018274359
Fornix-stria terminalis AxDconv	rs10838725	CELF1	11	47557871	C	T	32318	0.303252	0.0292182	0.0079352	0.000231321	3.68210001008166	0.018274359
Fornix-stria terminalis RDconv	rs149080927	KLF16	19	1854253	G	GC	30767	0.46181	-0.0272856	0.00742301	0.000237087	-3.67581345033888	0.0183626205882353
Cingulum (cingulate gyrus) RDconv	rs12292911	PSMC3	11	47449072	A	G	32339	0.389468	0.0276027	0.00753444	0.000248755	3.66353703792186	0.0188958125
Fornix (column and body) RDconv	rs73223431	PTK2B	8	27219987	T	C	32033	0.370602	-0.026239	0.0071735	0.000254427	-3.65776817453126	0.0189620122641509
Cingulum (cingulate gyrus) FAconv	rs199515	WNT3	17	44856641	G	C	32569	0.213792	-0.0332706	0.00911519	0.000262224	-3.65001716914294	0.0191812
Fornix-stria terminalis RDconv	rs17125944	FERMT2	14	53400629	C	T	32225	0.0904267	0.0457038	0.0125577	0.000273174	3.63950404930839	0.01961886
Fornix (column and body) FAconv	rs73223431	PTK2B	8	27219987	T	C	32226	0.370865	0.0246748	0.00679215	0.000280322	3.63284085304359	0.0197727125
Cingulum (hippocampus) MDconv	rs149080927	KLF16	19	1854253	G	GC	30763	0.461854	-0.0283294	0.00782886	0.000296216	-3.61858559228291	0.020527249122807
Cingulum (hippocampus) MDconv	rs429358	APOE	19	45411941	C	T	32346	0.151147	0.0382424	0.0106397	0.000325252	3.59431186969557	0.0221507827586207
Cingulum (cingulate gyrus) RDconv	rs3740688	SPI1	11	47380340	G	T	32070	0.454521	-0.0266166	0.00742069	0.000334749	-3.58680931288061	0.0222454443548387
Fornix (column and body) RDconv	rs28834970	PTK2B	8	27195121	C	T	32203	0.370431	-0.025591	0.00715398	0.000347339	-3.57716963144991	0.0222454443548387
Cingulum (hippocampus) MDconv	rs6931277	HLA-DQA1	6	32583357	T	A	32329	0.187602	-0.0348755	0.00975137	0.000348267	-3.57647181883161	0.0222454443548387
Fornix-stria terminalis MO	rs56407236	PRDM7	16	90170095	A	G	32354	0.0692805	-0.049527	0.0138506	0.000349169	-3.57580177032042	0.0222454443548387
Fornix (column and body) FAconv	rs28834970	PTK2B	8	27195121	C	T	32399	0.370721	0.0241724	0.00677252	0.000358086	3.56918842616928	0.0224514238095238
Fornix-stria terminalis RDconv	rs10437655	SPI1	11	47391948	A	G	32031	0.388327	0.0263432	0.00742892	0.000391088	3.54603360919218	0.0241374625
Cingulum (hippocampus) MDconv	rs10437655	SPI1	11	47391948	A	G	32027	0.388344	0.0275801	0.00783528	0.000431566	3.51998907505539	0.0260873328358209
Fornix (column and body) MDconv	rs73223431	PTK2B	8	27219987	T	C	32018	0.370573	-0.0251897	0.00716615	0.000439598	-3.51509527431047	0.0260873328358209
Cingulum (hippocampus) RDconv	rs12292911	PSMC3	11	47449072	A	G	32331	0.389456	0.0273898	0.00779593	0.000442494	3.51334606647315	0.0260873328358209
Fornix-stria terminalis MO	rs17125944	FERMT2	14	53400629	C	T	32229	0.0904155	-0.0426762	0.0121722	0.000454829	-3.50603834968206	0.0264202139705882
Fornix (column and body) MDconv	rs56407236	PRDM7	16	90170095	A	G	32356	0.0692916	0.0477719	0.0136529	0.000466973	3.49902951021395	0.0266839428571429
Cingulum (cingulate gyrus) AxDconv	rs28834970	PTK2B	8	27195121	C	T	32178	0.370408	0.0283312	0.00810468	0.00047288	3.49565929808456	0.0266839428571429
Cingulum (cingulate gyrus) MDconv	rs12592898	CTSH	15	79229199	A	G	32209	0.125896	0.0398861	0.0114691	0.000505749	3.47770095299544	0.0281367401408451
Fornix-stria terminalis MO	rs17125924	FERMT2	14	53391680	G	A	32211	0.0902642	-0.0421687	0.0121823	0.000537243	-3.46147279249403	0.0294737479166667
Fornix-stria terminalis RDconv	rs1476679	ZCWPW1	7	100004446	C	T	32263	0.307148	0.0270627	0.00784319	0.00055962	3.45047104558222	0.029726752
Fornix-stria terminalis RDconv	rs1476679	ZCWPW1	7	100004446	C	T	32263	0.307148	0.0270627	0.00784319	0.00055962	3.45047104558222	0.029726752
Fornix (column and body) FAconv	rs199515	WNT3	17	44856641	G	C	32569	0.213792	-0.0274573	0.0079629	0.000564432	-3.44815331097967	0.029726752
Cingulum (cingulate gyrus) RDconv	rs10838725	CELF1	11	47557871	C	T	32322	0.303261	0.0275085	0.00801106	0.000595143	3.4338152504163	0.030624862987013
Fornix (column and body) MDconv	rs28834970	PTK2B	8	27195121	C	T	32188	0.370402	-0.0245342	0.00714664	0.000596991	-3.43296989914141	0.030624862987013
Fornix (column and body) FAconv	rs12292911	PSMC3	11	47449072	A	G	32553	0.389334	0.0229502	0.00669464	0.000607723	3.42814550147581	0.030775716025641
Fornix-stria terminalis RDconv	rs7384878	SPDYE3	7	99932049	C	T	31831	0.313657	0.0267982	0.00783989	0.000630412	3.41818571434038	0.0315206
Cingulum (hippocampus) MDconv	rs6605556	HLA-DQA1	6	32583099	G	A	31825	0.180173	-0.0340153	0.00996991	0.000645369	-3.41179609444819	0.031865094375
Cingulum (cingulate gyrus) AxDconv	rs73223431	PTK2B	8	27219987	T	C	32008	0.370579	0.0276531	0.00812681	0.000667228	3.40270044457789	0.032384075
Fornix (column and body) AxDconv	rs6733839	BIN1	2	127892810	T	C	30452	0.387183	-0.0249489	0.00733654	0.000672277	-3.4006357220161	0.032384075
Fornix (column and body) FAconv	rs10437655	SPI1	11	47391948	A	G	32249	0.388229	0.0228423	0.0067335	0.000692983	3.39233682334596	0.0329793114457831
Cingulum (hippocampus) MDconv	rs6448453	CLNK	4	11026028	A	G	32346	0.266324	0.029132	0.00859848	0.000703931	3.38804067695686	0.0331015172619048
Fornix-stria terminalis MDconv	rs7933202	MS4A6A	11	59936926	C	A	32188	0.393967	0.0260069	0.00769021	0.000720085	3.38181922210187	0.0334627735294118
Fornix (column and body) MO	rs1800978	ABCA1	9	107665978	G	C	32018	0.123384	0.0381276	0.0113052	0.000744708	3.37257191380957	0.034204611627907
Fornix-stria terminalis MDconv	rs708382	FAM171A2	17	42442344	C	T	32241	0.389147	-0.0257777	0.00767951	0.00078882	-3.35668551769579	0.0358142413793103
Fornix-stria terminalis RDconv	rs12539172	NYAP1	7	100091795	T	C	32350	0.32272	0.0258852	0.00771935	0.000798596	3.35328751773142	0.0358460704545455
Fornix-stria terminalis RDconv	rs17125924	FERMT2	14	53391680	G	A	32207	0.0902754	0.0420823	0.0125682	0.000813034	3.3483155901402	0.036084093258427
Fornix (column and body) FAconv	rs1800978	ABCA1	9	107665978	G	C	32348	0.123284	0.0334271	0.00999837	0.000828021	3.34325495055694	0.0363409216666667
Fornix-stria terminalis MDconv	rs1476679	ZCWPW1	7	100004446	C	T	32261	0.307198	0.02693	0.00814278	0.000942234	3.3072243140549	0.0404546119565217
Fornix-stria terminalis MDconv	rs1476679	ZCWPW1	7	100004446	C	T	32261	0.307198	0.02693	0.00814278	0.000942234	3.3072243140549	0.0404546119565217
Cingulum (cingulate gyrus) RDconv	rs429358	APOE	19	45411941	C	T	32355	0.151136	0.0338678	0.0102909	0.000998187	3.29104354332468	0.042396114516129
Fornix-stria terminalis RDconv	rs1859788	PILRA	7	99971834	A	G	32137	0.316987	0.0254359	0.00778062	0.00107875	3.26913536453393	0.0453304521276596
Cingulum (hippocampus) MDconv	rs6846529	CLNK	4	11025131	C	T	32305	0.267358	0.0280521	0.00859194	0.00109492	3.26493201768169	0.0455256210526316
Fornix-stria terminalis MDconv	rs983392	MS4A6A	11	59923508	G	A	32091	0.406609	0.0249708	0.00765885	0.00111259	3.26038504475215	0.0457784427083333
Fornix (column and body) AxDconv	rs199515	WNT3	17	44856641	G	C	32356	0.21384	0.0274966	0.00844964	0.00113724	3.25417414233032	0.0462287040816327
Cingulum (cingulate gyrus) MO	rs61762319	MME	3	154801978	G	A	32348	0.0297082	0.0732584	0.0225288	0.00114694	3.25176662760555	0.0462287040816327
Fornix-stria terminalis AxDconv	rs7933202	MS4A6A	11	59936926	C	A	32191	0.393946	0.0239661	0.00748395	0.00136321	3.20233299260417	0.054390702020202
Fornix (column and body) MDconv	rs1800978	ABCA1	9	107665978	G	C	32136	0.123366	-0.033684	0.0105396	0.00139367	-3.19594671524536	0.055049965
Fornix-stria terminalis MDconv	rs76928645	SEC61G	7	54941328	T	C	31875	0.101145	0.0397782	0.0124934	0.00145292	3.18393711879873	0.0567680194174757
Cingulum (cingulate gyrus) FAconv	rs12292911	PSMC3	11	47449072	A	G	32553	0.389334	-0.0243786	0.00766341	0.0014668	-3.18116869644192	0.0567680194174757
Fornix (column and body) MDconv	rs6733839	BIN1	2	127892810	T	C	30452	0.387183	-0.0231693	0.00728933	0.00148028	-3.17852258026458	0.0567680194174757
UF AxDconv	rs138190086	CYB561	17	61538148	A	G	32102	0.0185658	0.0858976	0.0271001	0.00152625	3.16964144043749	0.0575165142857143
UF MDconv	rs9271058	HLA-DRB1	6	32575406	A	T	31822	0.279037	0.025912	0.00817636	0.00152892	3.1691363883195	0.0575165142857143
UF MDconv	rs9271192	HLA-DQA1	6	32578530	C	A	31816	0.278948	0.0258444	0.00817791	0.0015762	3.16026955542431	0.0587357547169811
Fornix-stria terminalis MDconv	rs6891966	HAVCR2	5	156526331	A	G	32308	0.229819	0.0281772	0.00893415	0.00161115	3.15387585836369	0.0594770327102804
Cingulum (hippocampus) RDconv	rs708382	FAM171A2	17	42442344	C	T	32240	0.389066	-0.0243754	0.00780698	0.0017947	-3.1222572620911	0.0650833165137615
Cingulum (hippocampus) MO	rs10933431	INPP5D	2	233981912	G	C	32348	0.221992	-0.0292296	0.00936231	0.00179597	-3.12205000688933	0.0650833165137615
Fornix (column and body) RDconv	rs1800978	ABCA1	9	107665978	G	C	32151	0.123309	-0.0328736	0.0105532	0.00183919	-3.11503619755145	0.0660436409090909
UF RDconv	rs6656401	CR1	1	207692049	A	G	31909	0.175891	-0.0303549	0.00977085	0.00189203	-3.10667956216706	0.0670748114035088
Fornix-stria terminalis MO	rs2081545	MS4A4A	11	59958380	A	C	32109	0.405089	0.0221757	0.00714686	0.00191658	3.10285915772801	0.0670748114035088
Cingulum (hippocampus) RDconv	rs6931277	HLA-DQA1	6	32583357	T	A	32330	0.187612	-0.0302543	0.0097595	0.00193528	-3.09998463036016	0.0670748114035088
Cingulum (hippocampus) MDconv	rs10952097	ICA1	7	8244012	T	C	32140	0.106752	0.0384081	0.0123901	0.00193583	3.09990234138546	0.0670748114035088
Cingulum (hippocampus) MDconv	rs56407236	PRDM7	16	90170095	A	G	32346	0.0692821	-0.046622	0.0150708	0.00197783	-3.09353186294025	0.0678914803149606
Fornix (column and body) AxDconv	rs73223431	PTK2B	8	27219987	T	C	32018	0.370573	-0.0222754	0.00721256	0.00201225	-3.0884179819648	0.0678914803149606
UF RDconv	rs28394864	ZNF652	17	47450775	A	G	31440	0.459733	0.0232416	0.00752885	0.00202185	3.08700531953751	0.0678914803149606
Cingulum (hippocampus) AxDconv	rs10952097	ICA1	7	8244012	T	C	32146	0.106732	0.0378977	0.01229	0.002045	3.08362082994304	0.0678914803149606
Cingulum (cingulate gyrus) MO	rs3740688	SPI1	11	47380340	G	T	32063	0.454558	0.0238315	0.00774216	0.00208296	3.0781461504283	0.0678914803149606
UF RDconv	rs9271058	HLA-DRB1	6	32575406	A	T	31937	0.279112	0.0255966	0.00831576	0.0020834	3.07808306156022	0.0678914803149606
Fornix-stria terminalis RDconv	rs4844610	CR1	1	207802552	A	C	32327	0.174838	-0.0291171	0.00947111	0.00210989	-3.07430702420308	0.0678914803149606
Fornix (column and body) AxDconv	rs5848	GRN	17	42430244	T	C	31293	0.276068	0.0242964	0.00791175	0.00213397	3.07092615413783	0.0678914803149606
Cingulum (cingulate gyrus) RDconv	rs12592898	CTSH	15	79229199	A	G	32225	0.125912	0.0341161	0.0111153	0.00214566	3.06929187696239	0.0678914803149606
Cingulum (cingulate gyrus) RDconv	rs10437655	SPI1	11	47391948	A	G	32036	0.38836	0.0232372	0.00757842	0.00216772	3.06623280314366	0.0678914803149606
Fornix-stria terminalis MDconv	rs12592898	CTSH	15	79229199	A	G	32218	0.125861	0.0346988	0.0113166	0.00216805	3.06618595691285	0.0678914803149606
Fornix-stria terminalis MDconv	rs1859788	PILRA	7	99971834	A	G	32135	0.317037	0.0247538	0.00807786	0.00218103	3.06440071999267	0.0678914803149606
Cingulum (cingulate gyrus) RDconv	rs56407236	PRDM7	16	90170095	A	G	32355	0.0692938	0.0446609	0.0145753	0.00218284	3.06414962299232	0.0678914803149606
Fornix (column and body) FAconv	rs56407236	PRDM7	16	90170095	A	G	32569	0.0693604	-0.039614	0.012945	0.00221207	-3.06017767477791	0.06826309765625
UF RDconv	rs9271192	HLA-DQA1	6	32578530	C	A	31931	0.279024	0.0254134	0.00831732	0.00224701	3.05547940923278	0.0683362061068702
Fornix-stria terminalis MDconv	rs7384878	SPDYE3	7	99932049	C	T	31829	0.313708	0.0248544	0.00813938	0.00226114	3.05359867704911	0.0683362061068702
Cingulum (hippocampus) FAconv	rs149080927	KLF16	19	1854253	G	GC	30974	0.462065	0.0235923	0.00772781	0.00226634	3.05290890950994	0.0683362061068702
Cingulum (cingulate gyrus) RDconv	rs9271192	HLA-DQA1	6	32578530	C	A	32347	0.279238	0.0249784	0.00820421	0.00233003	3.04458320788961	0.0692016240601504
Fornix-stria terminalis MO	rs429358	APOE	19	45411941	C	T	32354	0.151156	-0.0297706	0.00977824	0.00233008	-3.04457652910953	0.0692016240601504
Cingulum (cingulate gyrus) RDconv	rs9271058	HLA-DRB1	6	32575406	A	T	32353	0.279325	0.0249064	0.00820269	0.00239449	3.03636977625633	0.0705838470149254
Cingulum (cingulate gyrus) AxDconv	rs7908662	PLEKHA1	10	124172912	G	A	32330	0.471714	0.023844	0.0078691	0.0024449	3.03007967874344	0.071535962962963
UF RDconv	rs2093760	CR1	1	207786828	A	G	31938	0.179927	-0.0291797	0.00966703	0.00254045	-3.01847620210137	0.0728271514084507
Fornix (column and body) RDconv	rs5848	GRN	17	42430244	T	C	31308	0.276	0.0237491	0.00786957	0.00254581	3.01783960241792	0.0728271514084507
Fornix-stria terminalis FAconv	rs56407236	PRDM7	16	90170095	A	G	32569	0.0693604	-0.0420792	0.0139493	0.00255641	-3.01658147720674	0.0728271514084507
UF AxDconv	rs41289512	NECTIN2	19	45351516	G	C	32198	0.0425492	0.054719	0.0181465	0.00256633	3.01540241919929	0.0728271514084507
Cingulum (hippocampus) RDconv	rs10437655	SPI1	11	47391948	A	G	32028	0.388348	0.0236155	0.00784145	0.00259853	3.01162412564003	0.0728271514084507
Fornix-stria terminalis MO	rs7933202	MS4A6A	11	59936926	C	A	32194	0.393909	0.0216208	0.00717947	0.00259982	3.0114757774599	0.0728271514084507
Fornix (column and body) AxDconv	rs28834970	PTK2B	8	27195121	C	T	32188	0.370402	-0.021646	0.00719292	0.00261809	-3.0093480811687	0.0728271514084507
UF RDconv	rs679515	CR1	1	207750568	T	C	31877	0.174577	-0.0294287	0.00980268	0.00268116	-3.00210758690481	0.0739090680272109
Fornix-stria terminalis RDconv	rs3752231	ABCA7	19	1043638	T	C	31896	0.252884	-0.0251966	0.00840212	0.00271007	-2.99883838840674	0.0739090680272109
Cingulum (cingulate gyrus) MDconv	rs11218343	SORL1	11	121435587	C	T	32319	0.0372072	-0.0600591	0.0200323	0.00271658	-2.9981130474284	0.0739090680272109
Fornix-stria terminalis MO	rs708382	FAM171A2	17	42442344	C	T	32247	0.389121	-0.0214705	0.00716836	0.00274283	-2.9951760235256	0.0739090680272109
Fornix-stria terminalis MO	rs1582763	MS4A4A	11	60021948	A	G	32296	0.378979	0.0216082	0.00721637	0.00275054	2.99433094478249	0.0739090680272109
Fornix (column and body) RDconv	rs6733839	BIN1	2	127892810	T	C	30467	0.387157	-0.0218333	0.00729784	0.00277382	-2.99174824331583	0.0740310067567568
Cingulum (cingulate gyrus) MDconv	rs4663105	BIN1	2	127891427	C	A	31338	0.415853	0.0232989	0.00781751	0.00287921	2.98034796245863	0.0763280503355705
Fornix (column and body) AxDconv	rs4663105	BIN1	2	127891427	C	A	31355	0.415883	-0.0212158	0.00714352	0.00297867	-2.96993638990302	0.07843831
Fornix (column and body) MDconv	rs5848	GRN	17	42430244	T	C	31293	0.276068	0.0232519	0.00786083	0.00309695	2.95794464452227	0.0810129304635761
Cingulum (cingulate gyrus) FAconv	rs9271058	HLA-DRB1	6	32575406	A	T	32567	0.279286	-0.0246272	0.00833928	0.00314545	-2.95315662743067	0.0817403125
Cingulum (cingulate gyrus) FAconv	rs9271192	HLA-DQA1	6	32578530	C	A	32561	0.279199	-0.0245684	0.00834081	0.00322364	-2.94556523886769	0.082951025974026
Cingulum (hippocampus) AxDconv	rs12444183	PLCG2	16	81773209	A	G	31332	0.378974	0.0232391	0.00789218	0.00323404	2.94457298236989	0.082951025974026
Fornix-stria terminalis MDconv	rs5848	GRN	17	42430244	T	C	31285	0.276091	-0.0251157	0.00854228	0.00328035	-2.94016351606363	0.0835960161290323
Fornix-stria terminalis MDconv	rs12539172	NYAP1	7	100091795	T	C	32348	0.322771	0.0235049	0.00801427	0.00335839	2.93288097356341	0.0846391910828025
Fornix-stria terminalis MDconv	rs2081545	MS4A4A	11	59958380	A	C	32103	0.405149	0.022448	0.00765532	0.00336414	2.93233986299724	0.0846391910828025
Fornix (column and body) RDconv	rs10838725	CELF1	11	47557871	C	T	32338	0.303235	-0.0219771	0.00751263	0.00344057	-2.92535370436185	0.085682165625
Cingulum (hippocampus) RDconv	rs6605556	HLA-DQA1	6	32583099	G	A	31826	0.180183	-0.0291713	0.0099782	0.00346113	-2.92350323705678	0.085682165625
UF RDconv	rs4844610	CR1	1	207802552	A	C	31916	0.175241	-0.0285733	0.00977649	0.00347067	-2.92265424503068	0.085682165625
Fornix-stria terminalis AxDconv	rs429358	APOE	19	45411941	C	T	32351	0.151155	-0.0297013	0.0101934	0.00357081	-2.91377754233131	0.0876068291925466
UF RDconv	rs114812713	OARD1	6	41034000	C	G	31737	0.0237263	0.0716077	0.0246809	0.0037157	2.90134071285893	0.0905988580246914
Fornix (column and body) MDconv	rs10838725	CELF1	11	47557871	C	T	32323	0.303252	-0.0217459	0.00750403	0.00375676	-2.89789619711009	0.0910380490797546
Fornix (column and body) FAconv	rs72777026	ADAM17	2	9699011	G	A	31881	0.139738	-0.0275431	0.00952192	0.00382062	-2.89259939171932	0.0920210304878049
UF MDconv	rs114812713	OARD1	6	41034000	C	G	31623	0.0237011	0.0700957	0.0242788	0.00388793	2.88711550817998	0.0930746878787879
Fornix (column and body) AxDconv	rs56407236	PRDM7	16	90170095	A	G	32356	0.0692916	0.039605	0.0137414	0.00394938	2.88216630037696	0.0939762108433735
UF MDconv	rs889555	BCKDK	16	31122571	T	C	31680	0.282765	0.0234999	0.00816433	0.00399742	2.87836233959186	0.094549754491018
Fornix-stria terminalis MDconv	rs3752231	ABCA7	19	1043638	T	C	31894	0.252869	-0.0250359	0.00872349	0.00410541	-2.86994081497199	0.0965260089285714
Fornix-stria terminalis MDconv	rs4663105	BIN1	2	127891427	C	A	31347	0.415909	0.0220895	0.00771261	0.00418222	2.86407584462329	0.0977501124260355
Fornix (column and body) RDconv	rs13237518	TMEM106B	7	12269593	A	C	32360	0.417027	-0.0199048	0.00697257	0.00430731	-2.85472931788422	0.100081614705882
Fornix-stria terminalis FAconv	rs5848	GRN	17	42430244	T	C	31499	0.276056	-0.0228802	0.00803386	0.00439981	-2.84797096289953	0.101633038011696
UF AxDconv	rs28394864	ZNF652	17	47450775	A	G	32062	0.459859	-0.0219455	0.00773379	0.00454519	-2.83761260649694	0.104380816860465
Fornix-stria terminalis MDconv	rs149080927	KLF16	19	1854253	G	GC	30765	0.461807	-0.0218528	0.00770728	0.00457755	-2.83534528393934	0.104516315028902
Fornix (column and body) MDconv	rs199515	WNT3	17	44856641	G	C	32356	0.21384	0.0237527	0.00839526	0.00466506	2.82929891391095	0.105902224137931
Fornix-stria terminalis AxDconv	rs72777026	ADAM17	2	9699011	G	A	31669	0.139727	-0.0300192	0.0106178	0.00469507	-2.82725234982765	0.105974437142857
UF AxDconv	rs9271058	HLA-DRB1	6	32575406	A	T	32564	0.279281	-0.0241027	0.00853739	0.00475472	-2.82319303674776	0.106335338983051
Fornix-stria terminalis AxDconv	rs1582763	MS4A4A	11	60021948	A	G	32293	0.378999	0.0212316	0.00752225	0.0047649	2.82250656386055	0.106335338983051
Cingulum (hippocampus) FAconv	rs785129	HS3ST5	6	114612895	T	C	32225	0.343662	-0.0224557	0.00797183	0.00484919	-2.81688144378392	0.107326354748603
Fornix-stria terminalis FAconv	rs429358	APOE	19	45411941	C	T	32569	0.151095	-0.0277397	0.00985101	0.00486365	-2.8159244585073	0.107326354748603
Fornix-stria terminalis FAconv	rs41289512	NECTIN2	19	45351516	G	C	32569	0.0426172	-0.0492344	0.0174959	0.00489201	-2.81405357826691	0.107338958563536
Fornix-stria terminalis RDconv	rs2093760	CR1	1	207786828	A	G	32349	0.17948	-0.0263367	0.00936476	0.00491857	-2.81231980317702	0.107338958563536
Cingulum (cingulate gyrus) MDconv	rs28394864	ZNF652	17	47450775	A	G	31836	0.459888	0.0213804	0.00766564	0.00528501	2.78912132581233	0.114681450819672
Cingulum (cingulate gyrus) FAconv	rs10838725	CELF1	11	47557871	C	T	32536	0.30311	-0.0227105	0.00814751	0.00531309	-2.78741603262837	0.114681450819672
UF AxDconv	rs9271192	HLA-DQA1	6	32578530	C	A	32558	0.279194	-0.0237723	0.00853895	0.00536963	-2.78398397929488	0.115271948369565
Cingulum (hippocampus) FAconv	rs708382	FAM171A2	17	42442344	C	T	32459	0.389106	0.0214238	0.00770267	0.00541348	2.7813472471234	0.115585113513514
Cingulum (cingulate gyrus) MDconv	rs6733839	BIN1	2	127892810	T	C	30437	0.387111	0.0222956	0.00802862	0.00548596	2.77701522802175	0.116502913978495
Fornix-stria terminalis AxDconv	rs2081545	MS4A4A	11	59958380	A	C	32106	0.405127	0.0206725	0.00744998	0.00552289	2.7748396639991	0.116659975935829
Fornix-stria terminalis MO	rs12590654	SLC24A4	14	92938855	A	G	31561	0.339802	0.0207953	0.00749973	0.00555759	2.77280648770022	0.116768513297872
Fornix (column and body) AxDconv	rs1800978	ABCA1	9	107665978	G	C	32136	0.123366	-0.0293888	0.0106078	0.00559728	-2.77048963969909	0.11698019047619
Fornix (column and body) RDconv	rs5011436	TMEM106B	7	12268758	C	A	32129	0.416929	-0.0193582	0.00699593	0.00565633	-2.76706599408513	0.117592123684211
Cingulum (hippocampus) MO	rs8025980	SPPL2A	15	50994011	G	A	32061	0.34032	-0.0227615	0.00823403	0.00570412	-2.76432075180683	0.117964785340314
Fornix-stria terminalis AxDconv	rs7146179	FERMT2	14	53298853	A	G	32351	0.0974004	-0.0338422	0.0122639	0.00578911	-2.75949738663883	0.119098877604167
Cingulum (cingulate gyrus) MDconv	rs983392	MS4A6A	11	59923508	G	A	32082	0.406536	0.0214069	0.00776338	0.00582589	2.75742009279463	0.11923453626943
Fornix-stria terminalis MDconv	rs3935067	EPHA1	7	143104331	C	G	31527	0.388968	-0.021398	0.00776958	0.00588583	-2.75407422280226	0.119602556410256
Cingulum (cingulate gyrus) FAconv	rs56407236	PRDM7	16	90170095	A	G	32569	0.0693604	-0.0407953	0.0148182	0.00590443	-2.75305367723475	0.119602556410256
Cingulum (hippocampus) MO	rs16941239	FOXF1	16	86454210	A	T	32195	0.0208883	-0.0749523	0.0272622	0.00597199	-2.74931223452253	0.120353880102041
Fornix-stria terminalis AxDconv	rs983392	MS4A6A	11	59923508	G	A	32094	0.406587	0.0204293	0.00745341	0.00612646	2.74093334460334	0.122840187817259
Fornix-stria terminalis FAconv	rs61762319	MME	3	154801978	G	A	32569	0.0296601	0.0563701	0.0206867	0.00643111	2.7249440461746	0.127823190954774
Cingulum (hippocampus) RDconv	rs785129	HS3ST5	6	114612895	T	C	32007	0.343659	0.0220173	0.00808121	0.0064397	2.72450536491441	0.127823190954774
UF AxDconv	rs429358	APOE	19	45411941	C	T	32198	0.151065	0.0277627	0.0102125	0.00655802	2.71850183598531	0.129520895
UF AxDconv	rs76928645	SEC61G	7	54941328	T	C	31728	0.101015	0.0330934	0.0121819	0.00659541	2.71660414221099	0.129611291044776
Cingulum (cingulate gyrus) FAconv	rs76928645	SEC61G	7	54941328	T	C	32094	0.101203	-0.0338432	0.0124747	0.00666863	-2.71294700473759	0.130401428217822
Cingulum (hippocampus) RDconv	rs1846190	HLA-DQA1	6	32583813	A	G	32326	0.283533	-0.0227195	0.00839764	0.00682102	-2.7054624870797	0.132724280788177
Cingulum (cingulate gyrus) FAconv	rs10437655	SPI1	11	47391948	A	G	32249	0.388229	-0.0208143	0.0077079	0.00692578	-2.70038531895847	0.134102112745098
Cingulum (hippocampus) AxDconv	rs6448453	CLNK	4	11026028	A	G	32352	0.266336	0.022995	0.00852805	0.0070093	2.69639601081138	0.135057243902439
UF AxDconv	rs1140239	DOC2A	16	30021402	T	C	32058	0.405	0.0199892	0.007429	0.0071302	2.69069861354153	0.136301714975845
UF AxDconv	rs7908662	PLEKHA1	10	124172912	G	A	32550	0.471982	-0.0207332	0.00770722	0.0071429	-2.69010097025906	0.136301714975845
Cingulum (hippocampus) MDconv	rs1846190	HLA-DQA1	6	32583813	A	G	32325	0.283496	-0.022526	0.00839108	0.00726351	-2.68451736844363	0.137936848557692
Fornix-stria terminalis MDconv	rs10952097	ICA1	7	8244012	T	C	32142	0.106745	0.0325546	0.0121978	0.00761021	2.66889111151191	0.143251898104265
Cingulum (cingulate gyrus) MDconv	rs9271192	HLA-DQA1	6	32578530	C	A	32331	0.279175	0.0225789	0.00846581	0.00765157	2.66706906958696	0.143251898104265
Cingulum (hippocampus) AxDconv	rs6931277	HLA-DQA1	6	32583357	T	A	32335	0.187599	-0.025796	0.00967215	0.00765219	-2.66703886933102	0.143251898104265
Cingulum (hippocampus) RDconv	rs12592898	CTSH	15	79229199	A	G	32217	0.125881	0.0306612	0.0115044	0.00769471	2.66517158652342	0.14336841745283
Fornix (column and body) MDconv	rs13237518	TMEM106B	7	12269593	A	C	32345	0.416973	-0.0185506	0.00696525	0.00773771	-2.66330713183303	0.143492744131455
Cingulum (hippocampus) AxDconv	rs12446759	PLCG2	16	81773003	G	A	32352	0.390718	0.0205453	0.00772757	0.0078443	2.65870124761083	0.14478964953271
Cingulum (cingulate gyrus) MDconv	rs9271058	HLA-DRB1	6	32575406	A	T	32337	0.279262	0.0224857	0.00846424	0.00789442	2.65655274425111	0.145037018604651
Fornix-stria terminalis RDconv	rs679515	CR1	1	207750568	T	C	32287	0.174141	-0.0251244	0.00949677	0.00815525	-2.64557317909142	0.149135358796296
Fornix (column and body) MO	rs41289512	NECTIN2	19	45351516	G	C	32238	0.0427136	-0.0484065	0.0183456	0.00832527	-2.63858908948195	0.151542933179724
Fornix (column and body) MDconv	rs4663105	BIN1	2	127891427	C	A	31355	0.415883	-0.0187149	0.00709755	0.00836888	-2.63681129403808	0.151637963302752
Fornix-stria terminalis MDconv	rs1582763	MS4A4A	11	60021948	A	G	32290	0.379018	0.0203489	0.00772955	0.00847299	2.63261121281317	0.152554386363636
Fornix-stria terminalis MO	rs61762319	MME	3	154801978	G	A	32354	0.0297181	0.0539879	0.0205147	0.0084967	2.63166899832803	0.152554386363636
Fornix (column and body) FAconv	rs429358	APOE	19	45411941	C	T	32569	0.151095	-0.0239861	0.00914177	0.00869576	-2.62379167272859	0.155421954751131
Fornix-stria terminalis AxDconv	rs6891966	HAVCR2	5	156526331	A	G	32311	0.229813	0.0227334	0.00869461	0.00893196	2.6146543663258	0.158924513513513
Cingulum (hippocampus) RDconv	rs56407236	PRDM7	16	90170095	A	G	32347	0.06928	-0.0394021	0.0150836	0.00899492	-2.61224773926649	0.159327058295964
Cingulum (hippocampus) RDconv	rs6448453	CLNK	4	11026028	A	G	32347	0.266377	0.022423	0.00860445	0.00916131	2.60597713973583	0.161549886160714
Cingulum (cingulate gyrus) AxDconv	rs6733839	BIN1	2	127892810	T	C	30442	0.387162	0.0214927	0.00826736	0.00933027	2.59970534729345	0.163798073333333
Fornix (column and body) MDconv	rs5011436	TMEM106B	7	12268758	C	A	32114	0.416874	-0.0181423	0.0069886	0.00943185	-2.59598488967747	0.164848705752212
Fornix (column and body) AxDconv	rs138190086	CYB561	17	61538148	A	G	32260	0.0185059	0.0668721	0.0257868	0.00950678	2.59326864907627	0.165426348017621
Cingulum (cingulate gyrus) FAconv	rs1800978	ABCA1	9	107665978	G	C	32348	0.123284	0.0296499	0.0114452	0.00958106	2.59059693146472	0.165987662280702
Cingulum (hippocampus) AxDconv	rs6605556	HLA-DQA1	6	32583099	G	A	31831	0.18017	-0.0256013	0.00988888	0.00962849	-2.58889783271715	0.166080941048035
Fornix-stria terminalis AxDconv	rs10952097	ICA1	7	8244012	T	C	32145	0.106735	0.0306962	0.011871	0.00971516	2.58581416898324	0.166847313043478
Cingulum (hippocampus) AxDconv	rs6846529	CLNK	4	11025131	C	T	32311	0.26737	0.0219194	0.00852157	0.0101046	2.57222554059874	0.172784285714286
UF AxDconv	rs114812713	OARD1	6	41034000	C	G	31993	0.0238177	0.0617219	0.0241301	0.0105313	2.5578799922089	0.178578012552301
Cingulum (cingulate gyrus) FAconv	rs13237518	TMEM106B	7	12269593	A	C	32558	0.417056	0.0193195	0.00755981	0.0106019	2.55555364486674	0.178578012552301
Fornix-stria terminalis RDconv	rs10838725	CELF1	11	47557871	C	T	32317	0.30323	0.0200576	0.00785332	0.0106487	2.55402810531087	0.178578012552301
Fornix-stria terminalis FAconv	rs117618017	APH1B	15	63569902	T	C	32569	0.140287	-0.0259123	0.0101462	0.0106525	-2.55389209753405	0.178578012552301
Cingulum (cingulate gyrus) MDconv	rs12292911	PSMC3	11	47449072	A	G	32323	0.389475	0.01983	0.00777353	0.0107426	2.55096461967729	0.178578012552301
Cingulum (cingulate gyrus) MDconv	rs4844610	CR1	1	207802552	A	C	32316	0.174882	-0.0254178	0.00996617	0.0107597	-2.55040803036673	0.178578012552301
Cingulum (hippocampus) FAconv	rs2242595	MYO15A	17	18059454	A	G	32492	0.120414	0.0295661	0.0115959	0.0107814	2.54970291223622	0.178578012552301
Cingulum (cingulate gyrus) MDconv	rs16824536	MME	3	154787511	A	G	32339	0.0572065	0.0415093	0.0162849	0.0108051	2.54894411387236	0.178578012552301
Cingulum (cingulate gyrus) RDconv	rs138190086	CYB561	17	61538148	A	G	32259	0.0185065	0.0696579	0.0273516	0.0108731	2.54675777651033	0.178953104166667
Cingulum (hippocampus) MDconv	rs4663105	BIN1	2	127891427	C	A	31345	0.415888	0.0199256	0.0078345	0.0109805	2.54331482545153	0.179061790123457
UF MDconv	rs138190086	CYB561	17	61538148	A	G	31728	0.0185483	0.0692793	0.0272411	0.0109844	2.54319025296335	0.179061790123457
UF MDconv	rs28394864	ZNF652	17	47450775	A	G	31326	0.459459	0.0188119	0.00739984	0.0110157	2.5422036152133	0.179061790123457
Fornix-stria terminalis RDconv	rs12592898	CTSH	15	79229199	A	G	32220	0.125869	0.027538	0.0108994	0.0115188	2.52656109510615	0.185359369918699
Fornix (column and body) AxDconv	rs10838725	CELF1	11	47557871	C	T	32323	0.303252	-0.0190802	0.00755263	0.0115271	-2.52629878598581	0.185359369918699
Cingulum (hippocampus) RDconv	rs6846529	CLNK	4	11025131	C	T	32306	0.267412	0.0217165	0.00859792	0.0115439	2.5257853062136	0.185359369918699
Cingulum (hippocampus) AxDconv	rs12292911	PSMC3	11	47449072	A	G	32336	0.389458	0.0194822	0.00772633	0.0116843	2.52153350944109	0.186854190283401
Cingulum (hippocampus) MO	rs7225151	SCIMP	17	5137047	A	G	32264	0.121405	-0.0299076	0.0118822	0.0118357	-2.51700863476461	0.188512157258064
Fornix-stria terminalis RDconv	rs4663105	BIN1	2	127891427	C	A	31349	0.415882	0.0186816	0.0074283	0.011906	2.51492266063568	0.188870281124498
Fornix-stria terminalis MDconv	rs6733839	BIN1	2	127892810	T	C	30444	0.387203	0.019896	0.00792102	0.012012	2.51179772302052	0.1897896
Fornix (column and body) RDconv	rs199515	WNT3	17	44856641	G	C	32371	0.21388	0.0210707	0.00840357	0.0121642	2.50735104247362	0.191428645418327
Cingulum (hippocampus) MO	rs113260531	SCIMP	17	5138980	A	G	32285	0.121171	-0.0297402	0.0118873	0.0123548	-2.50184650845861	0.193656587301587
Fornix-stria terminalis AxDconv	rs3935067	EPHA1	7	143104331	C	G	31531	0.388966	-0.0188661	0.00756131	0.0125928	-2.49508352388673	0.196179704724409
Fornix-stria terminalis FAconv	rs149080927	KLF16	19	1854253	G	GC	30976	0.462084	0.0180752	0.00724614	0.0126151	2.49445911892401	0.196179704724409
Cingulum (hippocampus) AxDconv	rs72777026	ADAM17	2	9699011	G	A	31670	0.139722	-0.027353	0.0109926	0.012835	-2.48831031785019	0.1980585546875
UF MDconv	rs59735493	KAT8	16	31133100	A	G	31716	0.286701	0.0202536	0.00813959	0.0128362	2.48828257934368	0.1980585546875
Cingulum (hippocampus) FAconv	rs12446759	PLCG2	16	81773003	G	A	32567	0.390549	0.0190671	0.00769372	0.013202	2.47826798999704	0.202910116731518
Cingulum (hippocampus) AxDconv	rs10838725	CELF1	11	47557871	C	T	32319	0.303258	0.0203209	0.00821526	0.0133774	2.47355531048317	0.204809031007752
Fornix-stria terminalis RDconv	rs190982	MEF2C	5	88223420	G	A	30445	0.397192	0.0188301	0.00762668	0.0135502	2.46897732696271	0.206653629343629
Cingulum (hippocampus) FAconv	rs10838725	CELF1	11	47557871	C	T	32534	0.303114	-0.0201678	0.0081794	0.0136753	-2.46568207937012	0.207759365384615
Cingulum (cingulate gyrus) MO	rs7908662	PLEKHA1	10	124172912	G	A	32332	0.471746	0.0190387	0.00772795	0.0137542	2.46361583602378	0.208157432950192
Cingulum (hippocampus) AxDconv	rs8025980	SPPL2A	15	50994011	G	A	32065	0.340309	-0.0196573	0.00799107	0.0138975	-2.45990837272105	0.208935475285171
Fornix (column and body) FAconv	rs76928645	SEC61G	7	54941328	T	C	32094	0.101203	0.0268034	0.0108977	0.0139114	2.459546509814	0.208935475285171
Cingulum (hippocampus) MO	rs6605556	HLA-DQA1	6	32583099	G	A	31828	0.180172	-0.0250446	0.0101895	0.013976	-2.45788311497129	0.209110606060606
Fornix-stria terminalis AxDconv	rs76928645	SEC61G	7	54941328	T	C	31878	0.10112	0.0297424	0.0121593	0.0144429	2.44606186211377	0.215280962264151
Cingulum (cingulate gyrus) AxDconv	rs1140239	DOC2A	16	30021402	T	C	32205	0.405108	0.0194203	0.00795357	0.0146176	2.44170856609045	0.217065864661654
Cingulum (cingulate gyrus) MDconv	rs6931277	HLA-DQA1	6	32583357	T	A	32322	0.187581	-0.0237212	0.00973107	0.0147819	-2.43767643229367	0.218683539325843
Fornix (column and body) RDconv	rs4663105	BIN1	2	127891427	C	A	31370	0.415859	-0.0172742	0.00710601	0.0150599	-2.43092818614103	0.220753796296296
Fornix-stria terminalis RDconv	rs76928645	SEC61G	7	54941328	T	C	31877	0.101139	0.0292507	0.0120333	0.0150655	2.43081282773636	0.220753796296296
Cingulum (hippocampus) FAconv	rs616338	ABI3	17	47297297	T	C	32567	0.0109467	-0.0876196	0.0360541	0.0150895	-2.43022568861794	0.220753796296296
Fornix-stria terminalis RDconv	rs6656401	CR1	1	207692049	A	G	32320	0.175464	-0.0229838	0.0094648	0.0151679	-2.42834502577973	0.220770147058824
Cingulum (cingulate gyrus) FAconv	rs5011436	TMEM106B	7	12268758	C	A	32325	0.416937	0.0184135	0.0075853	0.0152024	2.42752429040381	0.220770147058824
Fornix-stria terminalis AxDconv	rs5011436	TMEM106B	7	12268758	C	A	32109	0.416892	0.01792	0.00739017	0.0153147	2.42484273027549	0.22082950729927
Cingulum (cingulate gyrus) MDconv	rs6605556	HLA-DQA1	6	32583099	G	A	31819	0.18016	-0.0241241	0.00994905	0.0153183	-2.4247641734638	0.22082950729927
UF MDconv	rs7384878	SPDYE3	7	99932049	C	T	31314	0.313614	0.019288	0.00796944	0.0155101	2.42024533718806	0.222781436363636
Fornix-stria terminalis AxDconv	rs12292911	PSMC3	11	47449072	A	G	32335	0.389454	0.018034	0.00746291	0.015671	2.4164836504795	0.224276992753623
Fornix-stria terminalis RDconv	rs7146179	FERMT2	14	53298853	A	G	32350	0.0974189	0.0291733	0.0121368	0.0162301	2.40370608397601	0.231247724014337
Cingulum (hippocampus) FAconv	rs61732533	OPLAH	8	145108151	A	G	32567	0.0507262	-0.0412511	0.0171708	0.0162878	-2.40239825750693	0.231247724014337
UF AxDconv	rs9271192	HLA-DQA1	6	32578530	C	A	32190	0.279031	0.0195504	0.00814134	0.0163337	2.40137372963173	0.231247724014337
Cingulum (cingulate gyrus) MDconv	rs6656401	CR1	1	207692049	A	G	32309	0.175524	-0.0238912	0.00995937	0.0164459	-2.39886659497538	0.232004660714286
Cingulum (cingulate gyrus) MDconv	rs3935067	EPHA1	7	143104331	C	G	31518	0.388905	-0.0188813	0.0078759	0.0165143	-2.39735141380668	0.232140516014235
Cingulum (cingulate gyrus) MDconv	rs2093760	CR1	1	207786828	A	G	32338	0.179541	-0.0235847	0.00985413	0.0166938	-2.39338226713063	0.232718146258503
Fornix (column and body) AxDconv	rs7908662	PLEKHA1	10	124172912	G	A	32340	0.471691	-0.0167078	0.00698307	0.0167289	-2.39261528239012	0.232718146258503
Fornix (column and body) AxDconv	rs6584063	BLNK	10	98026407	G	A	32304	0.0377972	0.0434294	0.0181729	0.0168581	2.38978919159848	0.232718146258503
Cingulum (cingulate gyrus) MO	rs10838725	CELF1	11	47557871	C	T	32315	0.303249	-0.0199686	0.00835791	0.0168856	-2.38918581319971	0.232718146258503
Fornix (column and body) MO	rs73223431	PTK2B	8	27219987	T	C	31903	0.370827	0.0183568	0.00768709	0.01694	2.38800378296599	0.232718146258503
Fornix-stria terminalis MO	rs28394864	ZNF652	17	47450775	A	G	31851	0.459813	-0.0168421	0.00706077	0.0170646	-2.38530641842179	0.232718146258503
Cingulum (hippocampus) AxDconv	rs16941239	FOXF1	16	86454210	A	T	32199	0.0208857	-0.0631028	0.0264587	0.0170813	-2.38495466519519	0.232718146258503
Cingulum (hippocampus) AxDconv	rs10437655	SPI1	11	47391948	A	G	32033	0.38835	0.0185292	0.00777144	0.0171128	2.38426855254625	0.232718146258503
Fornix-stria terminalis MDconv	rs111278892	CNN2	19	1039323	G	C	32203	0.154722	-0.0247275	0.0103729	0.0171318	-2.38385600940913	0.232718146258503
Fornix-stria terminalis MDconv	rs4844610	CR1	1	207802552	A	C	32325	0.174818	-0.0234262	0.0098336	0.0172067	-2.38226082004556	0.232718146258503
UF AxDconv	rs9271058	HLA-DRB1	6	32575406	A	T	32196	0.279119	0.0193804	0.00813983	0.0172689	2.3809342455555	0.232718146258503
Fornix-stria terminalis MO	rs983392	MS4A6A	11	59923508	G	A	32097	0.406564	0.0170165	0.00714984	0.0173131	2.37998332829826	0.232718146258503
Fornix-stria terminalis AxDconv	rs13237518	TMEM106B	7	12269593	A	C	32340	0.416991	0.0175285	0.00736548	0.0173213	2.37981774439683	0.232718146258503
Cingulum (cingulate gyrus) MDconv	rs7933202	MS4A6A	11	59936926	C	A	32179	0.393906	0.0185094	0.00779488	0.0175701	2.37455868467507	0.235260661016949
Cingulum (cingulate gyrus) MDconv	rs28834970	PTK2B	8	27195121	C	T	32171	0.370396	0.0186342	0.00787055	0.0179047	2.36758549275464	0.238930962837838
Cingulum (cingulate gyrus) MO	rs1140239	DOC2A	16	30021402	T	C	32207	0.405083	0.0184648	0.00781112	0.0180833	2.36391196140886	0.240501801346801
Fornix-stria terminalis RDconv	rs6733839	BIN1	2	127892810	T	C	30446	0.387177	0.0180002	0.00762906	0.0183031	2.35942566974175	0.242005535117057
UF MDconv	rs12539172	NYAP1	7	100091795	T	C	31824	0.322681	0.0185118	0.00784697	0.0183189	2.35910166599337	0.242005535117057
Fornix-stria terminalis MDconv	rs2093760	CR1	1	207786828	A	G	32347	0.179476	-0.0229032	0.00972302	0.0184947	-2.35556442339931	0.24351355
Fornix (column and body) RDconv	rs7908662	PLEKHA1	10	124172912	G	A	32355	0.471751	-0.0163303	0.00694595	0.0187201	-2.35105349160302	0.244901303630363
Cingulum (hippocampus) FAconv	rs111278892	CNN2	19	1039323	G	C	32422	0.154571	-0.0244562	0.0104068	0.0187727	-2.35002114002383	0.244901303630363
UF AxDconv	rs3851179	EED	11	85868640	T	C	32566	0.369281	-0.0186494	0.00793676	0.0187861	-2.34974977194724	0.244901303630363
Cingulum (hippocampus) MDconv	rs6733839	BIN1	2	127892810	T	C	30443	0.387199	0.0188869	0.00804585	0.0189042	2.34740891266926	0.245630230263158
UF MO	rs593742	ADAM10	15	59045774	G	A	32036	0.304454	0.0195199	0.00832057	0.0189771	2.3459811046599	0.245769
Fornix-stria terminalis FAconv	rs4844610	CR1	1	207802552	A	C	32546	0.174768	0.0216655	0.00924611	0.0191189	2.34320162749524	0.246796258169935
UF AxDconv	rs28394864	ZNF652	17	47450775	A	G	31696	0.459948	0.0172399	0.00737147	0.0193494	2.33873297998907	0.248958078175896
Cingulum (hippocampus) RDconv	rs61732533	OPLAH	8	145108151	A	G	32347	0.050762	0.040636	0.0173977	0.0195066	2.33571104226421	0.250165811688312
Fornix (column and body) AxDconv	rs13237518	TMEM106B	7	12269593	A	C	32345	0.416973	-0.016355	0.00701037	0.0196499	-2.33297243940049	0.251188042071197
Cingulum (hippocampus) FAconv	rs113706587	RASGEF1C	5	179628150	A	G	32028	0.0976177	-0.0297257	0.0127526	0.0197561	-2.33095211956777	0.251413083067093
Fornix-stria terminalis FAconv	rs12292911	PSMC3	11	47449072	A	G	32553	0.389334	-0.0167979	0.00721402	0.0198854	-2.32850754503037	0.251413083067093
Cingulum (cingulate gyrus) MDconv	rs679515	CR1	1	207750568	T	C	32276	0.174201	-0.0232651	0.00999301	0.0199046	-2.32813736802025	0.251413083067093
UF MDconv	rs6656401	CR1	1	207692049	A	G	31795	0.176065	-0.022358	0.00960474	0.0199221	-2.32780897765062	0.251413083067093
Cingulum (cingulate gyrus) AxDconv	rs3740688	SPI1	11	47380340	G	T	32061	0.454555	0.0183318	0.00788351	0.020054	2.32533478108102	0.251653873015873
Cingulum (cingulate gyrus) MO	rs13237518	TMEM106B	7	12269593	A	C	32337	0.416999	0.0180374	0.00775784	0.0200686	2.32505439658462	0.251653873015873
Fornix (column and body) AxDconv	rs10933431	INPP5D	2	233981912	G	C	32356	0.222061	-0.0193697	0.00835217	0.0203888	-2.31912185695454	0.253034342507645
UF AxDconv	rs867611	PICALM	11	85776544	G	A	32309	0.317017	-0.0191636	0.00826839	0.0204659	-2.31769425486703	0.253034342507645
Fornix (column and body) AxDconv	rs5011436	TMEM106B	7	12268758	C	A	32114	0.416874	-0.0162971	0.00703386	0.0205061	-2.31694972603947	0.253034342507645
Cingulum (cingulate gyrus) MO	rs1800978	ABCA1	9	107665978	G	C	32128	0.12335	0.0271964	0.0117397	0.0205251	2.31661797149842	0.253034342507645
Fornix-stria terminalis MDconv	rs3740688	SPI1	11	47380340	G	T	32063	0.454527	-0.0174791	0.00755313	0.0206591	-2.3141532053599	0.253034342507645
Cingulum (cingulate gyrus) MDconv	rs10838725	CELF1	11	47557871	C	T	32306	0.303303	0.0191117	0.00826419	0.0207453	2.3125920386632	0.253034342507645
UF MDconv	rs1476679	ZCWPW1	7	100004446	C	T	31738	0.307124	0.0184285	0.0079734	0.020819	2.31124739759701	0.253034342507645
UF MDconv	rs1476679	ZCWPW1	7	100004446	C	T	31738	0.307124	0.0184285	0.0079734	0.020819	2.31124739759701	0.253034342507645
Cingulum (hippocampus) AxDconv	rs199515	WNT3	17	44856641	G	C	32352	0.213851	-0.0212427	0.00919098	0.020819	-2.31125516539042	0.253034342507645
Cingulum (hippocampus) MDconv	rs889555	BCKDK	16	31122571	T	C	32199	0.28254	0.0195853	0.00847779	0.0208778	2.31018933000228	0.253034342507645
UF AxDconv	rs114812713	OARD1	6	41034000	C	G	32362	0.0237624	-0.058522	0.0253423	0.0209293	-2.30926159030554	0.253034342507645
Cingulum (hippocampus) MDconv	rs708382	FAM171A2	17	42442344	C	T	32239	0.389094	-0.0180099	0.00780011	0.0209474	-2.30892897664264	0.253034342507645
Cingulum (cingulate gyrus) FAconv	rs61762319	MME	3	154801978	G	A	32569	0.0296601	0.0506917	0.0219753	0.0210684	2.3067580419835	0.25372006097561
Fornix-stria terminalis MDconv	rs76726049	ALPK2	18	56189459	C	T	32066	0.0122404	0.0789696	0.0342567	0.0211536	2.30523080156583	0.25397179331307
UF AxDconv	rs561655	PICALM	11	85800279	G	A	32566	0.346773	-0.0185348	0.00804576	0.0212413	-2.30367299049437	0.254251924242424
Fornix-stria terminalis MO	rs190982	MEF2C	5	88223420	G	A	30449	0.397205	-0.0169754	0.00739208	0.0216513	-2.29643077455872	0.258376540785498
UF MDconv	rs1859788	PILRA	7	99971834	A	G	31614	0.316996	0.0181222	0.00790913	0.0219458	2.29130131885555	0.261102138554217
Fornix (column and body) MDconv	rs7908662	PLEKHA1	10	124172912	G	A	32340	0.471691	-0.0158658	0.00693813	0.0222105	-2.28675450013188	0.263457882882883
Fornix-stria terminalis RDconv	rs111278892	CNN2	19	1039323	G	C	32205	0.154743	-0.0228298	0.00999039	0.0223023	-2.28517605418807	0.263754745508982
Fornix-stria terminalis MO	rs12881735	SLC24A4	14	92932828	C	T	32211	0.236053	0.018887	0.00827185	0.0224135	2.28328608473316	0.264278582089552
Fornix (column and body) RDconv	rs76928645	SEC61G	7	54941328	T	C	31898	0.101166	-0.02615	0.0115099	0.0230887	-2.27195718468449	0.271272871720117
Cingulum (hippocampus) AxDconv	rs1354106	CD33	19	51737991	G	T	31500	0.352079	0.0181743	0.00800722	0.0232236	2.2697390604979	0.271272871720117
Cingulum (hippocampus) MO	rs6931277	HLA-DQA1	6	32583357	T	A	32331	0.18756	-0.0226123	0.00996763	0.0232943	-2.26857337200518	0.271272871720117
Cingulum (hippocampus) FAconv	rs12592898	CTSH	15	79229199	A	G	32435	0.126114	-0.0257252	0.0113456	0.0233652	-2.26741644337893	0.271272871720117
Cingulum (cingulate gyrus) MDconv	rs41289512	NECTIN2	19	45351516	G	C	32339	0.0426575	0.0427006	0.0188467	0.0234711	2.2656804639539	0.271272871720117
Fornix-stria terminalis MDconv	rs190982	MEF2C	5	88223420	G	A	30443	0.397201	0.0179372	0.00791787	0.0234872	2.26540723704734	0.271272871720117
Cingulum (cingulate gyrus) MO	rs5011436	TMEM106B	7	12268758	C	A	32106	0.4169	0.0176328	0.00778384	0.0234935	2.2653086394376	0.271272871720117
Fornix-stria terminalis MO	rs13237518	TMEM106B	7	12269593	A	C	32343	0.416968	0.0159983	0.00706548	0.0235561	2.26429060729066	0.271272871720117
UF MDconv	rs2093760	CR1	1	207786828	A	G	31823	0.180074	-0.021501	0.00950296	0.0236632	-2.26255819239479	0.271392583798883
Fornix (column and body) MO	rs28834970	PTK2B	8	27195121	C	T	32070	0.370658	0.0173206	0.00766626	0.0238627	2.25932853829638	0.271392583798883
UF RDconv	rs429358	APOE	19	45411941	C	T	31939	0.150834	0.0235807	0.0104407	0.0239121	2.25853630503702	0.271392583798883
Cingulum (cingulate gyrus) RDconv	rs16824536	MME	3	154787511	A	G	32355	0.0571936	0.0356504	0.0157865	0.0239276	2.25828397681563	0.271392583798883
Cingulum (cingulate gyrus) FAconv	rs138190086	CYB561	17	61538148	A	G	32473	0.0186463	-0.0625827	0.0277151	0.0239413	-2.25807231437014	0.271392583798883
Fornix (column and body) MO	rs10947943	UNC5CL	6	41004093	A	G	31850	0.153093	-0.0233967	0.0103777	0.024163	-2.25451689680758	0.271392583798883
Cingulum (hippocampus) MDconv	rs12592898	CTSH	15	79229199	A	G	32216	0.125885	0.0258961	0.0114946	0.0242659	2.25289266264159	0.271392583798883
Fornix (column and body) MDconv	rs6584063	BLNK	10	98026407	G	A	32304	0.0377972	0.0406535	0.018056	0.0243523	2.25152303943288	0.271392583798883
UF MO	rs442495	ADAM10	15	59022615	C	T	32189	0.318245	0.0185138	0.00822342	0.0243635	2.25135041138602	0.271392583798883
Cingulum (hippocampus) FAconv	rs12444183	PLCG2	16	81773209	A	G	31540	0.378836	0.017689	0.00785716	0.0243649	2.25132236075121	0.271392583798883
Fornix (column and body) MDconv	rs72777026	ADAM17	2	9699011	G	A	31674	0.13972	0.0226018	0.0100408	0.0243859	2.25099593657876	0.271392583798883
Fornix-stria terminalis RDconv	rs76320948	MEIOSIN	19	46241841	T	C	32350	0.0392117	-0.0418718	0.0186113	0.0244613	-2.24980522585741	0.271392583798883
Fornix (column and body) RDconv	rs6584063	BLNK	10	98026407	G	A	32319	0.0377796	0.040657	0.0180802	0.0245312	2.248703001073	0.271392583798883
Cingulum (cingulate gyrus) RDconv	rs11218343	SORL1	11	121435587	C	T	32335	0.0371888	-0.0436654	0.0194215	0.0245565	-2.24830213938161	0.271392583798883
Cingulum (hippocampus) FAconv	rs8025980	SPPL2A	15	50994011	G	A	32276	0.340268	-0.0178862	0.00795767	0.0245971	-2.247667973163	0.271392583798883
Cingulum (cingulate gyrus) MO	rs2452170	MAMSTR	19	49213504	G	A	32240	0.468641	-0.0173221	0.00773196	0.0250701	-2.2403245748814	0.275550902777778
Fornix (column and body) MO	rs13237518	TMEM106B	7	12269593	A	C	32227	0.417135	0.016734	0.00747167	0.0251135	2.23965994215483	0.275550902777778
Fornix-stria terminalis AxDconv	rs62374257	COX7C	5	86223195	C	T	32138	0.233369	-0.0193502	0.00865068	0.0252964	-2.23684149685343	0.276649077134986
Cingulum (cingulate gyrus) RDconv	rs983392	MS4A6A	11	59923508	G	A	32098	0.406552	0.0168191	0.0075249	0.0254086	2.23512604818669	0.276649077134986
UF AxDconv	rs4504245	CLNK	4	11014822	A	G	31342	0.207661	0.0204019	0.00912876	0.0254237	2.23490375472682	0.276649077134986
Fornix-stria terminalis MO	rs5011436	TMEM106B	7	12268758	C	A	32112	0.416869	0.0158245	0.00708916	0.0256011	2.23221086842447	0.277260780821918
UF AxDconv	rs2452170	MAMSTR	19	49213504	G	A	32458	0.468683	0.0172191	0.00771492	0.0256203	2.23192204196544	0.277260780821918
Fornix (column and body) RDconv	rs72777026	ADAM17	2	9699011	G	A	31689	0.139733	0.0224113	0.0100509	0.0257625	2.22978041767404	0.278037909836066
UF MDconv	rs76928645	SEC61G	7	54941328	T	C	31359	0.100896	0.0272295	0.0122353	0.0260489	2.2254869108236	0.279016256756757
Cingulum (cingulate gyrus) RDconv	rs1800978	ABCA1	9	107665978	G	C	32135	0.12337	-0.0250371	0.0112516	0.0260678	-2.22520352660955	0.279016256756757
Cingulum (cingulate gyrus) MDconv	rs2081545	MS4A4A	11	59958380	A	C	32094	0.405107	0.0172666	0.00775961	0.0260683	2.22518915254762	0.279016256756757
Cingulum (hippocampus) MDconv	rs3740688	SPI1	11	47380340	G	T	32061	0.454509	-0.0170649	0.00767243	0.0261357	-2.22418451520574	0.279016256756757
UF AxDconv	rs113260531	SCIMP	17	5138980	A	G	32503	0.121066	-0.0260402	0.0117159	0.0262401	-2.22263761213394	0.279375727762803
Cingulum (hippocampus) MDconv	rs2093760	CR1	1	207786828	A	G	32345	0.179502	-0.0219324	0.00987621	0.0263691	-2.22073042189261	0.279994475806452
Fornix-stria terminalis RDconv	rs983392	MS4A6A	11	59923508	G	A	32093	0.406615	0.0163708	0.00737683	0.026472	2.21921882434596	0.280333512064343
Fornix (column and body) AxDconv	rs12592898	CTSH	15	79229199	A	G	32226	0.125908	-0.0232121	0.0104793	0.0267574	-2.21504298951266	0.28259820855615
Cingulum (cingulate gyrus) MO	rs12292911	PSMC3	11	47449072	A	G	32332	0.389444	-0.0173822	0.00786081	0.0270186	-2.21124795027484	0.283205669291339
UF AxDconv	rs72777026	ADAM17	2	9699011	G	A	31519	0.139757	0.0235059	0.010635	0.0270887	2.21023977433004	0.283205669291339
Fornix-stria terminalis RDconv	rs41289512	NECTIN2	19	45351516	G	C	32350	0.0426584	0.0395659	0.017909	0.0271556	2.20927466636886	0.283205669291339
Fornix-stria terminalis AxDconv	rs12592898	CTSH	15	79229199	A	G	32221	0.125896	0.0243224	0.0110122	0.0271975	2.20867764842629	0.283205669291339
Fornix-stria terminalis AxDconv	rs10437655	SPI1	11	47391948	A	G	32032	0.388346	0.0165713	0.00750648	0.0272726	2.20759930087071	0.283205669291339
Fornix-stria terminalis MDconv	rs2830500	ADAMTS1	21	28156856	A	C	32044	0.292239	-0.018374	0.00832366	0.0272832	-2.20744239913692	0.283205669291339
Cingulum (cingulate gyrus) MDconv	rs1140239	DOC2A	16	30021402	T	C	32198	0.405072	0.0170464	0.00772394	0.0273168	2.20695655326168	0.283205669291339
UF AxDconv	rs10792832	PICALM	11	85867875	A	G	32538	0.367831	-0.0175151	0.00794689	0.0275233	-2.20401943401758	0.284256644908616
UF AxDconv	rs6584063	BLNK	10	98026407	G	A	32146	0.0378274	0.0421295	0.0191197	0.0275621	2.20346030533952	0.284256644908616
Cingulum (hippocampus) MO	rs59685680	SPPL2A	15	51001534	G	T	32137	0.195538	-0.0215494	0.00978535	0.0276501	-2.20221044725023	0.2844216015625
Cingulum (cingulate gyrus) MDconv	rs73223431	PTK2B	8	27219987	T	C	32001	0.370567	0.017352	0.00789204	0.0279012	2.19867106603616	0.284462474489796
UF MDconv	rs4844610	CR1	1	207802552	A	C	31801	0.175388	-0.0211118	0.00961067	0.0280416	-2.19670428804652	0.284462474489796
UF MDconv	rs679515	CR1	1	207750568	T	C	31762	0.174721	-0.0211656	0.00963648	0.0280628	-2.19640366606894	0.284462474489796
UF AxDconv	rs429358	APOE	19	45411941	C	T	32566	0.151093	-0.0235301	0.0107134	0.0280685	-2.19632422946964	0.284462474489796
Cingulum (cingulate gyrus) RDconv	rs13237518	TMEM106B	7	12269593	A	C	32344	0.416971	-0.0163249	0.00743579	0.028131	-2.19544930666412	0.284462474489796
UF AxDconv	rs12539172	NYAP1	7	100091795	T	C	32198	0.322815	0.0171455	0.00781317	0.0282039	2.19443580518535	0.284462474489796
UF AxDconv	rs7225151	SCIMP	17	5137047	A	G	32482	0.121313	-0.025696	0.0117105	0.028216	-2.19427009948337	0.284462474489796
UF RDconv	rs113260531	SCIMP	17	5138980	A	G	31877	0.121216	0.0250123	0.0114	0.0282302	2.19406140350877	0.284462474489796
Fornix (column and body) MO	rs10131280	TMEM121	14	107121607	A	G	31824	0.12544	-0.0246276	0.0112405	0.0284542	-2.19097015257328	0.285990050890585
UF AxDconv	rs41289512	NECTIN2	19	45351516	G	C	32566	0.0426211	-0.0415573	0.0190268	0.0289518	-2.18414552105451	0.290252817258883
Cingulum (hippocampus) MO	rs62374257	COX7C	5	86223195	C	T	32135	0.233375	0.0201446	0.00922827	0.0290416	2.18292269298579	0.290416
Cingulum (cingulate gyrus) FAconv	rs3752231	ABCA7	19	1043638	T	C	32110	0.252647	0.018996	0.00871665	0.0293108	2.1792775894409	0.292367828282828
Cingulum (hippocampus) RDconv	rs6733839	BIN1	2	127892810	T	C	30444	0.38717	0.0175179	0.0080524	0.0295936	2.1754880532512	0.294445138539043
Cingulum (cingulate gyrus) MDconv	rs34173062	SHARPIN	8	145158607	A	G	30441	0.0563713	0.0369107	0.0169842	0.0297623	2.17323747953981	0.295379610552764
Fornix (column and body) FAconv	rs6584063	BLNK	10	98026407	G	A	32516	0.0378275	-0.0371708	0.0171122	0.0298416	-2.17218125080352	0.295424360902256
Cingulum (cingulate gyrus) RDconv	rs41289512	NECTIN2	19	45351516	G	C	32355	0.0426518	0.0396327	0.0182691	0.0300538	2.16938437033023	0.295900086848635
UF MDconv	rs113260531	SCIMP	17	5138980	A	G	31762	0.121214	0.0243054	0.0112062	0.030089	2.16892434545163	0.295900086848635
UF RDconv	rs889555	BCKDK	16	31122571	T	C	31795	0.282654	0.0180049	0.00830505	0.0301628	2.16794600875371	0.295900086848635
Cingulum (hippocampus) AxDconv	rs56407236	PRDM7	16	90170095	A	G	32352	0.0693002	-0.032398	0.0149465	0.0301893	-2.16759776536313	0.295900086848635
Cingulum (hippocampus) MO	rs12446759	PLCG2	16	81773003	G	A	32348	0.39072	0.0172498	0.00796291	0.0302911	2.16626836169189	0.296162982673267
UF RDconv	rs7225151	SCIMP	17	5137047	A	G	31857	0.121449	0.0246587	0.011395	0.0304647	2.16399297937692	0.296864876847291
Fornix-stria terminalis RDconv	rs6891966	HAVCR2	5	156526331	A	G	32310	0.22979	0.0186159	0.00860507	0.0305132	2.16336415624742	0.296864876847291
UF MO	rs602602	MINDY2	15	59057023	A	T	32101	0.28781	0.0182455	0.00844512	0.0307359	2.16047847751127	0.297393573170732
Fornix (column and body) MDconv	rs62039712	WWOX	16	79355857	A	G	30376	0.106696	0.0249324	0.0115453	0.0308086	2.15952811966774	0.297393573170732
Fornix (column and body) AxDconv	rs62039712	WWOX	16	79355857	A	G	30376	0.106696	0.0250921	0.01162	0.0308207	2.15938898450947	0.297393573170732
Cingulum (hippocampus) RDconv	rs111278892	CNN2	19	1039323	G	C	32202	0.154711	0.0227655	0.0105456	0.0308687	2.15876763768776	0.297393573170732
UF RDconv	rs7384878	SPDYE3	7	99932049	C	T	31427	0.313632	0.017485	0.00810473	0.030976	2.15738217065837	0.297592242206235
Fornix (column and body) MDconv	rs10933431	INPP5D	2	233981912	G	C	32356	0.222061	-0.0178952	0.00829843	0.0310483	-2.15645610073231	0.297592242206235
Cingulum (cingulate gyrus) MDconv	rs56407236	PRDM7	16	90170095	A	G	32339	0.0693126	0.0323816	0.0150353	0.031263	2.15370494768977	0.297592242206235
Fornix-stria terminalis MO	rs41289512	NECTIN2	19	45351516	G	C	32354	0.0426532	-0.0373731	0.0173593	0.0313257	-2.15291515210867	0.297592242206235
Fornix-stria terminalis MDconv	rs72777026	ADAM17	2	9699011	G	A	31666	0.13974	-0.0234847	0.0109102	0.0313541	-2.15254532455867	0.297592242206235
Cingulum (cingulate gyrus) FAconv	rs12590654	SLC24A4	14	92938855	A	G	31772	0.339607	0.0172709	0.00802591	0.0314061	2.1518930563637	0.297592242206235
Fornix-stria terminalis AxDconv	rs2830500	ADAMTS1	21	28156856	A	C	32047	0.292243	-0.0174304	0.00810054	0.0314167	-2.15175778404896	0.297592242206235
Fornix-stria terminalis FAconv	rs76320948	MEIOSIN	19	46241841	T	C	32569	0.0392398	0.0390657	0.0181686	0.0315412	2.15017667844523	0.297795367298578
Fornix (column and body) FAconv	rs61762319	MME	3	154801978	G	A	32569	0.0296601	0.041224	0.0191973	0.0317627	2.14738530939247	0.297795367298578
Cingulum (hippocampus) RDconv	rs4663105	BIN1	2	127891427	C	A	31346	0.415858	0.0168372	0.00784084	0.0317638	2.14737196524862	0.297795367298578
Fornix (column and body) RDconv	rs41289512	NECTIN2	19	45351516	G	C	32371	0.0426462	0.0367814	0.0171332	0.0318104	2.14679102561109	0.297795367298578
UF AxDconv	rs34173062	SHARPIN	8	145158607	A	G	30307	0.0564226	0.0350529	0.0163285	0.0318151	2.14673117555195	0.297795367298578
Fornix (column and body) RDconv	rs62039712	WWOX	16	79355857	A	G	30391	0.106693	0.0247552	0.0115585	0.032216	2.14173119349397	0.300834988179669
Cingulum (cingulate gyrus) MO	rs10437655	SPI1	11	47391948	A	G	32029	0.388336	-0.0169265	0.00790671	0.0322926	-2.14077663149401	0.300839080188679
UF MDconv	rs7225151	SCIMP	17	5137047	A	G	31742	0.121448	0.023935	0.0112013	0.0326143	2.13680554935588	0.303121141176471
Cingulum (hippocampus) MO	rs61732533	OPLAH	8	145108151	A	G	32348	0.050745	-0.0377866	0.0177687	0.0334543	-2.1265821360032	0.310198321596244
UF RDconv	rs12539172	NYAP1	7	100091795	T	C	31939	0.322756	0.0169554	0.00797983	0.0336044	2.12478210688699	0.31086037470726
Cingulum (hippocampus) RDconv	rs41289512	NECTIN2	19	45351516	G	C	32347	0.0426469	0.0401085	0.0189058	0.0338802	2.1214918173259	0.31267941588785
Fornix (column and body) MO	rs5011436	TMEM106B	7	12268758	C	A	31996	0.417021	0.015878	0.00749664	0.0341743	2.11801553762752	0.314658473193473
Fornix-stria terminalis RDconv	rs7157106	TMEM121	14	106228095	A	G	29312	0.323707	-0.0172834	0.00816664	0.0343162	-2.11634160438075	0.314918561484919
Cingulum (hippocampus) FAconv	rs1846190	HLA-DQA1	6	32583813	A	G	32546	0.28366	0.0175315	0.00828601	0.034362	2.11579517765487	0.314918561484919
UF RDconv	rs867611	PICALM	11	85776544	G	A	31684	0.317132	0.0169924	0.00804544	0.0346823	2.112053535916	0.317118252314815
Cingulum (cingulate gyrus) FAconv	rs2242595	MYO15A	17	18059454	A	G	32494	0.120422	0.0243788	0.0115503	0.0348019	2.11066379228245	0.317476916859122
Fornix (column and body) FAconv	rs10933431	INPP5D	2	233981912	G	C	32569	0.222052	0.0165723	0.00786781	0.0351746	2.10634217145559	0.320137488479263
Fornix-stria terminalis MDconv	rs12151021	ABCA7	19	1050874	A	G	31714	0.322586	-0.0171034	0.00812587	0.035308	-2.10480846973924	0.320612873563218
UF MDconv	rs429358	APOE	19	45411941	C	T	31824	0.150704	0.0215816	0.0102723	0.0356449	2.10095110150599	0.322929713302752
Cingulum (cingulate gyrus) RDconv	rs5011436	TMEM106B	7	12268758	C	A	32113	0.416872	-0.0156534	0.00746071	0.035895	-2.09811130576044	0.324451372997712
Cingulum (hippocampus) AxDconv	rs1476679	ZCWPW1	7	100004446	C	T	32265	0.307159	0.0171853	0.008204	0.0361938	2.09474646513896	0.325661753986333
Cingulum (hippocampus) AxDconv	rs1476679	ZCWPW1	7	100004446	C	T	32265	0.307159	0.0171853	0.008204	0.0361938	2.09474646513896	0.325661753986333
Fornix-stria terminalis RDconv	rs16941239	FOXF1	16	86454210	A	T	32197	0.020887	0.052867	0.025293	0.0366014	2.09018305460009	0.32858075
Fornix (column and body) MO	rs5848	GRN	17	42430244	T	C	31177	0.276005	-0.0176135	0.00843266	0.0367323	-2.0887240799463	0.328899469525959
Fornix (column and body) AxDconv	rs72777026	ADAM17	2	9699011	G	A	31674	0.13972	0.0210942	0.0101058	0.0368584	2.08733598527578	0.328899469525959
Cingulum (cingulate gyrus) MO	rs113706587	RASGEF1C	5	179628150	A	G	31811	0.0976863	0.0271957	0.0130309	0.0368867	2.08701624599989	0.328899469525959
Cingulum (hippocampus) AxDconv	rs4985556	IL34	16	70694000	A	C	32352	0.119668	-0.0242895	0.0116521	0.0371082	-2.08455986474541	0.330129256756757
Cingulum (cingulate gyrus) MDconv	rs10437655	SPI1	11	47391948	A	G	32020	0.388367	0.0162883	0.00781894	0.037234	2.08318518878518	0.33050404494382
Fornix (column and body) AxDconv	rs76726049	ALPK2	18	56189459	C	T	32074	0.0122373	-0.0660716	0.0317333	0.037334	-2.08209042236389	0.33064865470852
Cingulum (hippocampus) RDconv	rs2093760	CR1	1	207786828	A	G	32346	0.179466	-0.0205627	0.0098859	0.0375248	-2.08000283231673	0.331594988814318
Cingulum (hippocampus) RDconv	rs4844610	CR1	1	207802552	A	C	32324	0.174808	-0.0207853	0.00999837	0.0376295	-2.07886885562347	0.331777957589286
UF RDconv	rs138190086	CYB561	17	61538148	A	G	31843	0.0185912	0.0574045	0.0276516	0.0378949	2.07599198599719	0.333211338495575
UF AxDconv	rs889555	BCKDK	16	31122571	T	C	32053	0.28247	0.0168718	0.00813598	0.0381041	2.07372682823704	0.333211338495575
UF MDconv	rs41289512	NECTIN2	19	45351516	G	C	31824	0.0423108	0.037877	0.0182662	0.0381159	2.07361136963353	0.333211338495575
Fornix (column and body) MDconv	rs138190086	CYB561	17	61538148	A	G	32260	0.0185059	0.0531238	0.0256208	0.0381295	2.07346374820458	0.333211338495575
Fornix (column and body) RDconv	rs12292911	PSMC3	11	47449072	A	G	32355	0.38943	-0.0146129	0.0070654	0.0386179	-2.06823392872307	0.33673444812362
Cingulum (hippocampus) MO	rs871269	TNIP1	5	150432388	T	C	32348	0.318536	-0.0172365	0.00834991	0.0389918	-2.06427374666314	0.339245837004405
Cingulum (hippocampus) MDconv	rs59735493	KAT8	16	31133100	A	G	32237	0.286503	0.0174334	0.00845188	0.039144	2.06266534782794	0.339821538461538
Fornix (column and body) MDconv	rs12292911	PSMC3	11	47449072	A	G	32340	0.389456	-0.0145484	0.00705753	0.0392643	-2.06140108508217	0.340118388157895
Cingulum (hippocampus) FAconv	rs190982	MEF2C	5	88223420	G	A	30651	0.396904	-0.0163579	0.00794077	0.0393997	-2.05998914462955	0.340544452954048
Fornix-stria terminalis FAconv	rs3752231	ABCA7	19	1043638	T	C	32110	0.252647	0.0168955	0.0082055	0.0394894	2.05904576198891	0.340553681917211
Cingulum (hippocampus) FAconv	rs6931277	HLA-DQA1	6	32583357	T	A	32550	0.18768	0.0198179	0.00962888	0.0395732	2.05817291315293	0.340553681917211
Cingulum (cingulate gyrus) MO	rs9381040	TREML2	6	41154650	T	C	32220	0.291061	-0.0174404	0.00848642	0.0398695	-2.05509508131815	0.341946028138528
Fornix (column and body) FAconv	rs76726049	ALPK2	18	56189459	C	T	32286	0.0122189	0.0613952	0.0298836	0.0399291	2.05447804146756	0.341946028138528
Fornix-stria terminalis MDconv	rs2830489	ADAMTS1	21	28148191	T	C	32348	0.275056	-0.0173108	0.00842868	0.0399947	-2.05379727311987	0.341946028138528
UF AxDconv	rs1476679	ZCWPW1	7	100004446	C	T	32111	0.307216	0.0162734	0.00793865	0.0403744	2.04989513330352	0.343704482758621
UF AxDconv	rs1476679	ZCWPW1	7	100004446	C	T	32111	0.307216	0.0162734	0.00793865	0.0403744	2.04989513330352	0.343704482758621
UF AxDconv	rs7384878	SPDYE3	7	99932049	C	T	31680	0.313715	0.0162396	0.00793507	0.0407017	2.04656039581251	0.345745623655914
UF RDconv	rs41289512	NECTIN2	19	45351516	G	C	31939	0.0423777	0.0379374	0.0185586	0.0409344	2.04419514403026	0.346976137339056
Fornix (column and body) MDconv	rs41289512	NECTIN2	19	45351516	G	C	32356	0.0426505	0.0349566	0.017113	0.0410836	2.04269268976801	0.347495117773019
Fornix (column and body) MO	rs76928645	SEC61G	7	54941328	T	C	31765	0.101165	0.0251485	0.0123312	0.0414086	2.03942033216556	0.349289488272921
UF AxDconv	rs12459419	CD33	19	51728477	T	C	32198	0.323095	-0.0158995	0.00779857	0.0414726	-2.03877121061938	0.349289488272921
Cingulum (cingulate gyrus) RDconv	rs34173062	SHARPIN	8	145158607	A	G	30456	0.0563928	0.033527	0.0164602	0.0416646	2.03685252913087	0.350159936170213
Fornix (column and body) RDconv	rs10933431	INPP5D	2	233981912	G	C	32371	0.222051	-0.016905	0.00830835	0.0418809	-2.03470003069201	0.35117
UF RDconv	rs1476679	ZCWPW1	7	100004446	C	T	31853	0.307161	0.0164828	0.00810857	0.0420769	2.03276286694201	0.35117
UF RDconv	rs1476679	ZCWPW1	7	100004446	C	T	31853	0.307161	0.0164828	0.00810857	0.0420769	2.03276286694201	0.35117
Cingulum (cingulate gyrus) MO	rs76320948	MEIOSIN	19	46241841	T	C	32348	0.0392296	0.0402427	0.0198032	0.0421404	2.03213117071988	0.35117
Fornix-stria terminalis RDconv	rs61762319	MME	3	154801978	G	A	32350	0.0297218	-0.0428688	0.0211643	0.0428134	-2.0255241137198	0.354883071278826
Cingulum (hippocampus) MDconv	rs1476679	ZCWPW1	7	100004446	C	T	32259	0.30717	0.0167499	0.0082711	0.0428555	2.02511153292791	0.354883071278826
Cingulum (hippocampus) MDconv	rs1476679	ZCWPW1	7	100004446	C	T	32259	0.30717	0.0167499	0.0082711	0.0428555	2.02511153292791	0.354883071278826
UF AxDconv	rs3865444	CD33	19	51727962	A	C	32198	0.32297	-0.015772	0.00780123	0.0432039	-2.02173247039249	0.355363708677686
Cingulum (hippocampus) AxDconv	rs61762319	MME	3	154801978	G	A	32352	0.02972	0.0447445	0.0221397	0.0432794	2.02100751139356	0.355363708677686
Fornix (column and body) MO	rs3935067	EPHA1	7	143104331	C	G	31418	0.388997	-0.015499	0.00767072	0.0433273	-2.02054044470402	0.355363708677686
Fornix (column and body) RDconv	rs61762319	MME	3	154801978	G	A	32371	0.029718	-0.0409074	0.0202462	0.0433315	-2.02049767363752	0.355363708677686
UF RDconv	rs1859788	PILRA	7	99971834	A	G	31729	0.316997	0.016249	0.00804347	0.0433681	2.02014802069256	0.355363708677686
Fornix (column and body) MDconv	rs61762319	MME	3	154801978	G	A	32356	0.0297163	-0.0408263	0.0202237	0.0435149	-2.01873544405821	0.355363708677686
Cingulum (hippocampus) MO	rs4985556	IL34	16	70694000	A	C	32348	0.119683	-0.0242338	0.0120061	0.0435433	-2.01845728421386	0.355363708677686
UF MO	rs76928645	SEC61G	7	54941328	T	C	31816	0.101191	0.0256442	0.0127168	0.0437408	2.01656077000503	0.356239505154639
Cingulum (cingulate gyrus) MO	rs2242595	MYO15A	17	18059454	A	G	32273	0.120333	0.0238719	0.0118558	0.0440602	2.01352080838071	0.357776489795918
Cingulum (hippocampus) MO	rs12444183	PLCG2	16	81773209	A	G	31329	0.378978	0.0163632	0.00813255	0.0442135	2.01206263718022	0.357776489795918
UF MDconv	rs1140239	DOC2A	16	30021402	T	C	31685	0.405113	0.0149993	0.00745929	0.0443444	2.01082140525439	0.357776489795918
Fornix-stria terminalis MO	rs62374257	COX7C	5	86223195	C	T	32141	0.233393	-0.016684	0.00829767	0.0443584	-2.01068492721451	0.357776489795918
Cingulum (hippocampus) MO	rs76928645	SEC61G	7	54941328	T	C	31875	0.101114	0.0260789	0.0129716	0.0443824	2.01046131548922	0.357776489795918
Cingulum (cingulate gyrus) AxDconv	rs429358	APOE	19	45411941	C	T	32346	0.151162	0.02195	0.010932	0.0446579	2.00786681302598	0.359002920892495
Fornix-stria terminalis FAconv	rs10437655	SPI1	11	47391948	A	G	32249	0.388229	-0.014559	0.0072559	0.044803	-2.00650505106189	0.359002920892495
Cingulum (cingulate gyrus) MDconv	rs1761461	LILRA5	19	54825174	A	C	31446	0.503514	-0.0154794	0.00771481	0.0448072	-2.00645252443028	0.359002920892495
Fornix (column and body) MDconv	rs76726049	ALPK2	18	56189459	C	T	32074	0.0122373	-0.0630725	0.0315291	0.0454509	-2.00045354926084	0.362805110887097
Fornix (column and body) MO	rs28394864	ZNF652	17	47450775	A	G	31738	0.459638	0.0149372	0.00746757	0.0454712	2.00027585948307	0.362805110887097
Fornix-stria terminalis MO	rs10498633	SLC24A4	14	92926952	T	G	32354	0.232212	0.016594	0.0082992	0.0455573	1.9994698284172	0.362805110887097
UF AxDconv	rs616338	ABI3	17	47297297	T	C	32566	0.010947	-0.0734215	0.0367664	0.0458282	-1.99697277949432	0.36422814889336
Cingulum (hippocampus) FAconv	rs12292911	PSMC3	11	47449072	A	G	32551	0.389328	-0.0153297	0.00769328	0.0463038	-1.99260913420544	0.36652287
Fornix-stria terminalis FAconv	rs679515	CR1	1	207750568	T	C	32506	0.174076	0.0184668	0.00927001	0.04636	1.99210141089384	0.36652287
Cingulum (hippocampus) MDconv	rs34173062	SHARPIN	8	145158607	A	G	30447	0.0564095	0.0338936	0.0170167	0.0463953	1.99178454106848	0.36652287
Fornix (column and body) MDconv	rs76928645	SEC61G	7	54941328	T	C	31883	0.10112	-0.0228668	0.0114984	0.0467344	-1.98869407917623	0.36823875
Fornix (column and body) FAconv	rs871269	TNIP1	5	150432388	T	C	32569	0.318462	0.0139504	0.00701849	0.0468486	1.98766401319942	0.36823875
Cingulum (hippocampus) AxDconv	rs889555	BCKDK	16	31122571	T	C	32205	0.282549	0.0167076	0.00840904	0.046938	1.98686175829821	0.36823875
Fornix-stria terminalis MDconv	rs679515	CR1	1	207750568	T	C	32285	0.174137	-0.0195864	0.00986009	0.0469854	-1.98643217252581	0.36823875
Cingulum (cingulate gyrus) FAconv	rs429358	APOE	19	45411941	C	T	32569	0.151095	-0.0207579	0.0104647	0.0472984	-1.98361157032691	0.369957782178218
Cingulum (cingulate gyrus) AxDconv	rs4663105	BIN1	2	127891427	C	A	31345	0.415872	0.0159547	0.00804975	0.0474782	1.98201186372248	0.370630217391304
Fornix-stria terminalis FAconv	rs6656401	CR1	1	207692049	A	G	32539	0.17539	0.018296	0.00923902	0.0476696	1.98029661154538	0.370690460784314
Fornix-stria terminalis MDconv	rs16941239	FOXF1	16	86454210	A	T	32195	0.0208883	0.0519812	0.0262599	0.0477608	1.97948964009764	0.370690460784314
Fornix-stria terminalis FAconv	rs2093760	CR1	1	207786828	A	G	32568	0.179425	0.01809	0.00914067	0.0478082	1.97906717997696	0.370690460784314
Cingulum (hippocampus) AxDconv	rs7209200	ZFP3	17	4969940	T	C	32265	0.322098	-0.016008	0.00809055	0.0478613	-1.97860466840944	0.370690460784314
UF AxDconv	rs7146179	FERMT2	14	53298853	A	G	32198	0.0975837	-0.0242745	0.012277	0.0480164	-1.97723385191822	0.371163953033268
Cingulum (cingulate gyrus) AxDconv	rs12881735	SLC24A4	14	92932828	C	T	32203	0.236049	0.0182606	0.00924783	0.0483158	1.97458214521677	0.372118489278752
Cingulum (hippocampus) RDconv	rs10952097	ICA1	7	8244012	T	C	32141	0.106764	0.0244835	0.0124001	0.0483283	1.97445988338804	0.372118489278752
Fornix-stria terminalis AxDconv	rs6448453	CLNK	4	11026028	A	G	32351	0.266344	0.0162187	0.00823737	0.0489624	1.96891726364119	0.375546058252427
UF RDconv	rs76928645	SEC61G	7	54941328	T	C	31474	0.101036	0.0244854	0.012436	0.0489636	1.96891283370859	0.375546058252427
Cingulum (hippocampus) MDconv	rs4844610	CR1	1	207802552	A	C	32323	0.174845	-0.0196473	0.00998852	0.0491845	-1.96698810234149	0.376509253875969
Cingulum (hippocampus) MO	rs10808026	EPHA1	7	143099133	A	C	31985	0.212428	0.0187739	0.00955414	0.0494139	1.96500155953335	0.377533665377176
Fornix-stria terminalis MDconv	rs7157106	TMEM121	14	106228095	A	G	29311	0.323735	-0.0166423	0.00847906	0.049675	-1.96275294667098	0.378795849420849
Fornix-stria terminalis RDconv	rs7933202	MS4A6A	11	59936926	C	A	32190	0.393973	0.0145258	0.00740703	0.0498692	1.96108291717463	0.379544007707129
Cingulum (hippocampus) FAconv	rs59685680	SPPL2A	15	51001534	G	T	32353	0.1955	-0.01853	0.00945689	0.0500642	-1.95941794818381	0.379833819577735
Cingulum (hippocampus) FAconv	rs442495	ADAM10	15	59022615	C	T	32466	0.31841	0.0158691	0.00810012	0.0500996	1.95911912416112	0.379833819577735
Fornix-stria terminalis MO	rs602602	MINDY2	15	59057023	A	T	32166	0.28768	0.0151598	0.00774446	0.0502884	1.95750252438517	0.380534827586207
UF MO	rs76726049	ALPK2	18	56189459	C	T	32008	0.0122313	-0.0682121	0.0348894	0.0505722	-1.95509524382764	0.381950650095602
Fornix (column and body) AxDconv	rs61762319	MME	3	154801978	G	A	32356	0.0297163	-0.0397153	0.0203547	0.0510374	-1.95116115688269	0.383155917602996
Fornix-stria terminalis MDconv	rs7810606	EPHA1	7	143108158	T	C	31525	0.483505	0.0147991	0.00758539	0.0510567	1.95100054183107	0.383155917602996
Fornix (column and body) AxDconv	rs34173062	SHARPIN	8	145158607	A	G	30457	0.056391	0.0302756	0.0155185	0.051064	1.95093597963721	0.383155917602996
Fornix-stria terminalis AxDconv	rs3740688	SPI1	11	47380340	G	T	32066	0.454547	-0.0143295	0.00735058	0.0512434	-1.94943800353169	0.383155917602996
Cingulum (cingulate gyrus) FAconv	rs73223431	PTK2B	8	27219987	T	C	32226	0.370865	0.0151559	0.00777503	0.0512587	1.94930437567443	0.383155917602996
Fornix-stria terminalis MDconv	rs6448453	CLNK	4	11026028	A	G	32348	0.266307	0.0164931	0.00846491	0.0513656	1.9484081933535	0.383155917602996
Cingulum (cingulate gyrus) AxDconv	rs10498633	SLC24A4	14	92926952	T	G	32346	0.232208	0.0180716	0.00927842	0.05145	1.94770230276275	0.383155917602996
Fornix-stria terminalis AxDconv	rs6846529	CLNK	4	11025131	C	T	32310	0.267379	0.0160254	0.00823111	0.051543	1.94693060838696	0.383155917602996
Cingulum (hippocampus) MO	rs111278892	CNN2	19	1039323	G	C	32203	0.154722	-0.0209522	0.0107688	0.0516977	-1.94563925414159	0.383155917602996
Cingulum (cingulate gyrus) RDconv	rs61762319	MME	3	154801978	G	A	32355	0.0297017	-0.042006	0.021595	0.0517536	-1.94517249363279	0.383155917602996
Cingulum (hippocampus) MDconv	rs41289512	NECTIN2	19	45351516	G	C	32346	0.0426482	0.0367367	0.0188897	0.0517988	1.94480060562105	0.383155917602996
Fornix-stria terminalis MO	rs593742	ADAM10	15	59045774	G	A	32101	0.30429	0.0148314	0.00763026	0.0519238	1.94376076306705	0.383301527001862
UF AxDconv	rs61762319	MME	3	154801978	G	A	32198	0.0297068	-0.0416199	0.0214259	0.0520756	-1.9425041655193	0.383301527001862
Cingulum (cingulate gyrus) RDconv	rs4663105	BIN1	2	127891427	C	A	31354	0.415896	0.0147166	0.00757718	0.0521096	1.94222652754719	0.383301527001862
Cingulum (hippocampus) MDconv	rs16941239	FOXF1	16	86454210	A	T	32193	0.0208896	-0.0517658	0.0266737	0.052294	-1.94070563888774	0.383942936802974
UF RDconv	rs3851179	EED	11	85868640	T	C	31939	0.369282	0.0149775	0.0077305	0.0526896	1.93745553327728	0.386129721706865
Cingulum (hippocampus) MDconv	rs4504245	CLNK	4	11014822	A	G	31488	0.207635	0.0183809	0.00951243	0.0533221	1.93230331261308	0.390041287037037
Cingulum (hippocampus) RDconv	rs3740688	SPI1	11	47380340	G	T	32062	0.45451	-0.0148261	0.0076785	0.0535008	-1.93085889171062	0.390625064695009
Cingulum (cingulate gyrus) FAconv	rs12881735	SLC24A4	14	92932828	C	T	32425	0.235929	0.017081	0.00885489	0.0537323	1.92899064810517	0.391591485239852
Cingulum (hippocampus) MDconv	rs6489896	TPCN1	12	113719788	C	T	32266	0.0692835	-0.0288808	0.0149793	0.0538499	-1.92804737204008	0.391725791896869
Fornix (column and body) MDconv	rs34173062	SHARPIN	8	145158607	A	G	30457	0.056391	0.0296405	0.0154186	0.0545571	1.92238594943769	0.396121220183486
Cingulum (cingulate gyrus) AxDconv	rs76320948	MEIOSIN	19	46241841	T	C	32346	0.0392321	0.0387465	0.0201635	0.0546547	1.92161579090932	0.396121220183486
Cingulum (cingulate gyrus) RDconv	rs4844610	CR1	1	207802552	A	C	32332	0.174827	-0.0185409	0.00966114	0.0549686	-1.91912134592812	0.396936797445256
Fornix (column and body) MO	rs11771145	EPHA1	7	143110762	A	G	32238	0.347059	0.0149389	0.00778471	0.0549831	1.91900533224744	0.396936797445256
Cingulum (hippocampus) FAconv	rs6966331	EPDR1	7	37883793	T	C	32487	0.340213	0.0152063	0.00792684	0.0550687	1.91833063364468	0.396936797445256
UF RDconv	rs10792832	PICALM	11	85867875	A	G	31912	0.367855	0.0148385	0.00773936	0.0552025	1.91727739761427	0.3971764571949
Cingulum (hippocampus) MDconv	rs3865444	CD33	19	51727962	A	C	32346	0.322961	0.015545	0.00813079	0.0558935	1.91186834243659	0.401094183303085
Cingulum (cingulate gyrus) FAconv	rs149080927	KLF16	19	1854253	G	GC	30976	0.462084	0.0147132	0.00769753	0.0559501	1.91141833809027	0.401094183303085
Fornix-stria terminalis RDconv	rs138190086	CYB561	17	61538148	A	G	32254	0.0185093	0.0512285	0.0268124	0.0560526	1.91062717250228	0.401101032608696
Cingulum (hippocampus) FAconv	rs2718058	GPR141	7	37841534	G	A	32288	0.36608	0.0148952	0.00780369	0.0562953	1.9087380457194	0.401273738738739
Fornix (column and body) FAconv	rs62039712	WWOX	16	79355857	A	G	30575	0.106623	-0.0208989	0.0109497	0.0563092	-1.9086276336338	0.401273738738739
Cingulum (cingulate gyrus) AxDconv	rs13237518	TMEM106B	7	12269593	A	C	32335	0.416979	0.0150725	0.00789932	0.0563815	1.90807563182654	0.401273738738739
Fornix (column and body) AxDconv	rs6943429	UMAD1	7	7856894	T	C	30473	0.410659	-0.0138942	0.007291	0.0566931	-1.90566451789878	0.402765728417266
Cingulum (hippocampus) FAconv	rs17020490	PRKD3	2	37531939	C	T	32533	0.137921	-0.0207111	0.010895	0.057307	-1.90097292335934	0.405943906810036
Cingulum (cingulate gyrus) FAconv	rs6504163	ACE	17	61545779	C	T	31953	0.37128	0.0149052	0.00784211	0.057346	1.90066193919749	0.405943906810036
Cingulum (hippocampus) MDconv	rs1354106	CD33	19	51737991	G	T	31494	0.352083	0.015336	0.00807318	0.0574829	1.89962319680721	0.406185071556351
Cingulum (cingulate gyrus) RDconv	rs6931277	HLA-DQA1	6	32583357	T	A	32338	0.187597	-0.0179034	0.00943165	0.0576667	-1.89822565510807	0.4067561875
UF RDconv	rs59735493	KAT8	16	31133100	A	G	31831	0.286592	0.0156986	0.00827934	0.057944	1.89611732336152	0.407983600713012
UF MDconv	rs28834970	PTK2B	8	27195121	C	T	31657	0.370297	0.0143992	0.00760098	0.0581729	1.89438730268992	0.408444031971581
Fornix (column and body) AxDconv	rs3822030	IDUA	4	987343	G	T	31350	0.430191	0.0134277	0.00708933	0.0582162	1.89407179521901	0.408444031971581
Fornix-stria terminalis AxDconv	rs61762319	MME	3	154801978	G	A	32351	0.0297209	0.0404662	0.0213849	0.0584538	1.89227913153674	0.409383882978723
Cingulum (cingulate gyrus) MO	rs28834970	PTK2B	8	27195121	C	T	32180	0.370385	0.0150429	0.00795957	0.0587689	1.88991365111432	0.410210989399293
Cingulum (hippocampus) FAconv	rs6605556	HLA-DQA1	6	32583099	G	A	32042	0.180248	0.0186057	0.00984514	0.0587796	1.88983600030066	0.410210989399293
Cingulum (hippocampus) AxDconv	rs3865444	CD33	19	51727962	A	C	32352	0.322963	0.0152221	0.00806434	0.0590823	1.88758162478269	0.410604235500879
Cingulum (cingulate gyrus) MDconv	rs138190086	CYB561	17	61538148	A	G	32243	0.0185156	0.0532469	0.0282116	0.059105	1.88741156120178	0.410604235500879
Fornix-stria terminalis FAconv	rs28394864	ZNF652	17	47450775	A	G	32065	0.459847	-0.0134198	0.00711134	0.0591478	-1.88709863401272	0.410604235500879
Cingulum (hippocampus) RDconv	rs5848	GRN	17	42430244	T	C	31284	0.275988	-0.0163586	0.00868553	0.0596428	-1.88343140833087	0.413314140350877
UF AxDconv	rs1859788	PILRA	7	99971834	A	G	31986	0.317061	0.01481	0.00787483	0.060016	1.88067551934454	0.415171978984238
Fornix (column and body) FAconv	rs41289512	NECTIN2	19	45351516	G	C	32569	0.0426172	-0.0305105	0.0162362	0.0602221	-1.87916507557187	0.415869396853147
Cingulum (cingulate gyrus) MDconv	rs2154482	APP	21	27520931	T	G	32160	0.452876	0.0143535	0.0076425	0.0603659	1.87811579980373	0.416134912739965
Fornix (column and body) RDconv	rs76726049	ALPK2	18	56189459	C	T	32088	0.012232	-0.0592418	0.0315717	0.0605975	-1.87642097194639	0.417003702090592
Cingulum (hippocampus) MDconv	rs199515	WNT3	17	44856641	G	C	32346	0.213829	0.0173621	0.00926633	0.0609747	1.87367598607	0.417906583044983
Cingulum (cingulate gyrus) AxDconv	rs2452170	MAMSTR	19	49213504	G	A	32238	0.468608	-0.0147466	0.00787269	0.0610508	-1.87313357950078	0.417906583044983
Fornix-stria terminalis MDconv	rs6846529	CLNK	4	11025131	C	T	32307	0.267341	0.0158405	0.00845847	0.061105	1.87273821388502	0.417906583044983
Fornix-stria terminalis RDconv	rs117618017	APH1B	15	63569902	T	C	32350	0.140402	0.0194547	0.0103903	0.0611519	1.87239059507425	0.417906583044983
Cingulum (hippocampus) FAconv	rs10808026	EPHA1	7	143099133	A	C	32200	0.212376	0.0172644	0.00922739	0.0613451	1.87099494006431	0.418502841105354
UF AxDconv	rs2081545	MS4A4A	11	59958380	A	C	31955	0.405163	0.0139571	0.00746465	0.0615175	1.86975946628442	0.418955387931035
UF AxDconv	rs11771145	EPHA1	7	143110762	A	G	32198	0.347195	-0.014352	0.00768953	0.0619807	-1.86643396930632	0.421383416523236
Cingulum (hippocampus) MDconv	rs12459419	CD33	19	51728477	T	C	32346	0.323085	0.0151581	0.00812802	0.0621931	1.86491913159663	0.421409632478633
Cingulum (cingulate gyrus) RDconv	rs3935067	EPHA1	7	143104331	C	G	31534	0.388993	-0.0142314	0.00763394	0.0622901	-1.86422738454848	0.421409632478633
Cingulum (hippocampus) RDconv	rs6489896	TPCN1	12	113719788	C	T	32267	0.0692968	-0.0279428	0.0149908	0.062322	-1.86399658457187	0.421409632478633
Fornix-stria terminalis FAconv	rs6733839	BIN1	2	127892810	T	C	30651	0.387149	-0.0138797	0.00744874	0.0624113	-1.86336212567495	0.421409632478633
Cingulum (hippocampus) MDconv	rs5848	GRN	17	42430244	T	C	31283	0.276013	-0.0161265	0.00867757	0.0631097	-1.85841197478096	0.425398148464164
Cingulum (cingulate gyrus) RDconv	rs6504163	ACE	17	61545779	C	T	31743	0.371326	-0.0143066	0.00771278	0.0636073	-1.85492131241913	0.428021865417377
UF AxDconv	rs5848	GRN	17	42430244	T	C	31496	0.276051	-0.0161903	0.00873707	0.0638742	-1.85305829070844	0.428659738175676
Cingulum (cingulate gyrus) MDconv	rs785129	HS3ST5	6	114612895	T	C	31999	0.343683	-0.0149241	0.00805708	0.0639834	-1.85229636543264	0.428659738175676
UF RDconv	rs62039712	WWOX	16	79355857	A	G	29984	0.106757	0.023105	0.0124792	0.0641011	1.85148086415796	0.428659738175676
Cingulum (cingulate gyrus) AxDconv	rs2242595	MYO15A	17	18059454	A	G	32271	0.120309	0.0223491	0.0120726	0.0641365	1.85122508821629	0.428659738175676
Cingulum (cingulate gyrus) FAconv	rs111278892	CNN2	19	1039323	G	C	32424	0.154561	0.0191827	0.0103663	0.0642447	1.85048667316207	0.428659738175676
Cingulum (cingulate gyrus) MDconv	rs6846529	CLNK	4	11025131	C	T	32298	0.267308	0.0158516	0.00857419	0.0644922	1.84875772521953	0.429585480607083
Fornix-stria terminalis FAconv	rs4575098	ADAMTS4	1	161155392	A	G	32380	0.234049	-0.0154088	0.00834085	0.0646898	-1.84738965453161	0.43017627946128
Cingulum (hippocampus) RDconv	rs679515	CR1	1	207750568	T	C	32284	0.174127	-0.0185129	0.0100253	0.0648033	-1.84661805631752	0.430206781512605
Cingulum (hippocampus) RDconv	rs190982	MEF2C	5	88223420	G	A	30442	0.397165	0.0148536	0.00804973	0.0650037	1.84522959155152	0.430813112416107
Cingulum (hippocampus) AxDconv	rs12459419	CD33	19	51728477	T	C	32352	0.323087	0.0148174	0.00806159	0.066058	1.83802450881278	0.436824499165275
Cingulum (cingulate gyrus) MO	rs73223431	PTK2B	8	27219987	T	C	32010	0.370556	0.014663	0.00798131	0.0661856	1.83716708159437	0.436824499165275
UF AxDconv	rs7209200	ZFP3	17	4969940	T	C	32478	0.321633	-0.0150915	0.00821626	0.0662425	-1.83678461976617	0.436824499165275
Cingulum (cingulate gyrus) MO	rs6733839	BIN1	2	127892810	T	C	30444	0.387219	0.0149066	0.00811895	0.0663542	1.83602559444263	0.436831816666667
Fornix (column and body) MDconv	rs12592898	CTSH	15	79229199	A	G	32226	0.125908	-0.0190967	0.0104119	0.0666358	-1.83412249445346	0.437046865671642
Fornix-stria terminalis RDconv	rs1140239	DOC2A	16	30021402	T	C	32209	0.40512	-0.0134601	0.00733908	0.0666497	-1.83403096845926	0.437046865671642
Fornix (column and body) FAconv	rs12590654	SLC24A4	14	92938855	A	G	31772	0.339607	0.0128557	0.00701132	0.0667188	1.83356343741264	0.437046865671642
Fornix-stria terminalis AxDconv	rs7810606	EPHA1	7	143108158	T	C	31529	0.483507	0.0135263	0.00738225	0.0669103	1.83227335839344	0.437575637417219
Fornix (column and body) FAconv	rs138190086	CYB561	17	61538148	A	G	32473	0.0186463	-0.0443063	0.0242115	0.0672547	-1.82996922949838	0.438036128500824
Cingulum (cingulate gyrus) MDconv	rs6448453	CLNK	4	11026028	A	G	32339	0.266273	0.0157005	0.00858072	0.0672885	1.8297415601488	0.438036128500824
Fornix-stria terminalis AxDconv	rs616338	ABI3	17	47297297	T	C	32351	0.010927	-0.06406	0.0350136	0.0673134	-1.82957479379441	0.438036128500824
UF AxDconv	rs7384878	SPDYE3	7	99932049	C	T	32046	0.313846	-0.0151764	0.00832568	0.0683283	-1.82284209818297	0.442850506535948
Fornix-stria terminalis MO	rs76320948	MEIOSIN	19	46241841	T	C	32354	0.0392378	0.0328692	0.0180338	0.0683574	1.82264414599253	0.442850506535948
Cingulum (hippocampus) MO	rs72777026	ADAM17	2	9699011	G	A	31666	0.13974	-0.0206329	0.0113266	0.0685112	-1.82163226387442	0.442850506535948
Fornix (column and body) RDconv	rs34173062	SHARPIN	8	145158607	A	G	30471	0.0563979	0.0281145	0.0154354	0.0685422	1.82142995970302	0.442850506535948
Fornix-stria terminalis AxDconv	rs2830489	ADAMTS1	21	28148191	T	C	32351	0.275061	-0.0149368	0.00820273	0.0686138	-1.82095473092495	0.442850506535948
Cingulum (cingulate gyrus) MO	rs61732533	OPLAH	8	145108151	A	G	32348	0.0507605	-0.031917	0.0175417	0.0688366	-1.81949297958579	0.443295504885993
UF AxDconv	rs7401792	SLC24A4	14	92931261	G	A	32460	0.343885	0.0147159	0.00808998	0.0689072	1.81902798276386	0.443295504885993
UF RDconv	rs7401792	SLC24A4	14	92931261	G	A	31835	0.344118	-0.0143089	0.00787217	0.0691168	-1.81765637683129	0.443920910569106
Fornix-stria terminalis AxDconv	rs17125924	FERMT2	14	53391680	G	A	32208	0.0902726	-0.0230622	0.0126992	0.0693641	-1.81603565578934	0.444786030844156
Fornix (column and body) MO	rs62039712	WWOX	16	79355857	A	G	30266	0.106737	-0.0224579	0.0123814	0.0697017	-1.81384173033744	0.446226442463533
Cingulum (hippocampus) AxDconv	rs616338	ABI3	17	47297297	T	C	32352	0.0109267	-0.0656779	0.0362495	0.070013	-1.81182912867764	0.447494093851133
Cingulum (hippocampus) RDconv	rs34173062	SHARPIN	8	145158607	A	G	30449	0.0564058	0.0308022	0.0170312	0.070517	1.80857485086195	0.44998731825525
Cingulum (hippocampus) FAconv	rs4844610	CR1	1	207802552	A	C	32544	0.174763	0.0177957	0.00986063	0.0711184	1.8047224163162	0.452838558776167
Cingulum (cingulate gyrus) MO	rs12446759	PLCG2	16	81773003	G	A	32348	0.39072	0.0141853	0.00786221	0.0711931	1.80423824853317	0.452838558776167
Fornix (column and body) FAconv	rs708382	FAM171A2	17	42442344	C	T	32461	0.389129	-0.0120665	0.0067025	0.0718143	-1.80029839612085	0.456055442122186
Fornix-stria terminalis AxDconv	rs17125944	FERMT2	14	53400629	C	T	32226	0.0904239	-0.0226797	0.0126886	0.0738712	-1.78740759421843	0.466876228209192
Fornix-stria terminalis FAconv	rs7157106	TMEM121	14	106228095	A	G	29510	0.323602	0.0142503	0.00797336	0.0738994	1.78723900588961	0.466876228209192
Cingulum (hippocampus) MDconv	rs785129	HS3ST5	6	114612895	T	C	32006	0.343654	0.0144293	0.00807434	0.0739289	1.78705627952254	0.466876228209192
Fornix-stria terminalis AxDconv	rs3848143	SNX1	15	64423506	G	A	32264	0.204283	-0.0161665	0.00904863	0.0739974	-1.78662405248087	0.466876228209192
UF RDconv	rs2452170	MAMSTR	19	49213504	G	A	31832	0.468805	-0.0134093	0.00750923	0.0741472	-1.78570905405747	0.466876228209192
Cingulum (hippocampus) MDconv	rs7384878	SPDYE3	7	99932049	C	T	31827	0.313696	0.0147583	0.00826771	0.0742527	1.78505293485137	0.466876228209192
Cingulum (cingulate gyrus) FAconv	rs28834970	PTK2B	8	27195121	C	T	32399	0.370721	0.0138282	0.00775255	0.0744734	1.78369697712366	0.466876228209192
UF AxDconv	rs6656401	CR1	1	207692049	A	G	32169	0.175588	-0.0170754	0.00957628	0.0745716	-1.78309322617969	0.466876228209192
Cingulum (cingulate gyrus) FAconv	rs4663105	BIN1	2	127891427	C	A	31564	0.415758	-0.0137378	0.00770476	0.074582	-1.78302763486468	0.466876228209192
Cingulum (hippocampus) AxDconv	rs4663105	BIN1	2	127891427	C	A	31351	0.415904	0.013836	0.00777032	0.0749736	1.78062164749972	0.467658916797488
Cingulum (hippocampus) RDconv	rs59685680	SPPL2A	15	51001534	G	T	32136	0.195544	0.017062	0.00958236	0.0749841	1.78056345200973	0.467658916797488
Fornix (column and body) RDconv	rs138190086	CYB561	17	61538148	A	G	32275	0.0185128	0.0456392	0.0256453	0.0751362	1.77963213532304	0.467658916797488
Cingulum (hippocampus) RDconv	rs2242595	MYO15A	17	18059454	A	G	32272	0.120321	-0.0209111	0.011759	0.0753544	-1.77830597839952	0.467658916797488
Cingulum (cingulate gyrus) RDconv	rs12590654	SLC24A4	14	92938855	A	G	31562	0.339792	-0.0140328	0.00789267	0.0754106	-1.77795346821798	0.467658916797488
Fornix-stria terminalis MO	rs3848143	SNX1	15	64423506	G	A	32267	0.204295	-0.0154325	0.0086801	0.0754174	-1.77791730510017	0.467658916797488
Cingulum (hippocampus) RDconv	rs889555	BCKDK	16	31122571	T	C	32200	0.282516	0.015075	0.00848488	0.07562	1.77668982943778	0.467825266040689
Cingulum (cingulate gyrus) FAconv	rs190982	MEF2C	5	88223420	G	A	30653	0.396911	-0.0140505	0.00790994	0.0756811	-1.77630930196689	0.467825266040689
Cingulum (hippocampus) RDconv	rs4504245	CLNK	4	11014822	A	G	31489	0.20766	0.0168764	0.00952032	0.0762838	1.77267150684011	0.470814078125
UF AxDconv	rs616338	ABI3	17	47297297	T	C	32198	0.0109013	-0.062203	0.0351151	0.0764933	-1.77140318552418	0.471370569422777
Fornix (column and body) FAconv	rs2632516	TSPOAP1	17	56409089	C	G	31966	0.447726	-0.011716	0.00663338	0.0773599	-1.76621873011949	0.475968232087227
Fornix-stria terminalis FAconv	rs28834970	PTK2B	8	27195121	C	T	32399	0.370721	0.012878	0.00729794	0.077629	1.76460754678718	0.476231414219475
Fornix-stria terminalis RDconv	rs76726049	ALPK2	18	56189459	C	T	32068	0.0122396	0.0581718	0.0329954	0.0778954	1.76302757354055	0.476231414219475
Fornix (column and body) RDconv	rs10437655	SPI1	11	47391948	A	G	32052	0.388322	-0.0125287	0.00710663	0.0779067	-1.76295937737015	0.476231414219475
Fornix (column and body) RDconv	rs429358	APOE	19	45411941	C	T	32371	0.151169	0.0170131	0.00965036	0.0779086	1.76294977596691	0.476231414219475
Cingulum (cingulate gyrus) AxDconv	rs61762319	MME	3	154801978	G	A	32346	0.02971	0.0404268	0.0229388	0.0780055	1.7623764102743	0.476231414219475
Cingulum (cingulate gyrus) RDconv	rs1761461	LILRA5	19	54825174	A	C	31462	0.50348	-0.0131629	0.00747731	0.0783436	-1.76037906680344	0.476845575153374
Fornix (column and body) FAconv	rs6733839	BIN1	2	127892810	T	C	30651	0.387149	0.0121593	0.00691246	0.0785708	1.75904092030912	0.476845575153374
Fornix-stria terminalis FAconv	rs10947943	UNC5CL	6	41004093	A	G	32175	0.153302	-0.0173704	0.00987683	0.0786282	-1.75870193169266	0.476845575153374
Fornix (column and body) FAconv	rs2526377	TSPOAP1	17	56410041	G	A	31756	0.447112	-0.0116956	0.0066504	0.0786399	-1.75863105978588	0.476845575153374
Cingulum (cingulate gyrus) MDconv	rs7384878	SPDYE3	7	99932049	C	T	31820	0.313702	0.0145042	0.00824936	0.0787097	1.75822124382982	0.476845575153374
UF MDconv	rs6966331	EPDR1	7	37883793	T	C	31744	0.340001	-0.0135884	0.00773917	0.0791225	-1.75579551812404	0.478612366003063
UF MO	rs72777026	ADAM17	2	9699011	G	A	31608	0.139759	0.0194798	0.0111074	0.0794697	1.75376775843132	0.479117564687976
Fornix-stria terminalis AxDconv	rs4663105	BIN1	2	127891427	C	A	31350	0.415901	0.0131561	0.00750539	0.0796214	1.75288692526304	0.479117564687976
UF RDconv	rs6966331	EPDR1	7	37883793	T	C	31859	0.340077	-0.0137881	0.00786613	0.0796295	-1.75284415589369	0.479117564687976
UF AxDconv	rs6448453	CLNK	4	11026028	A	G	32198	0.26643	0.0144586	0.00825035	0.0796912	1.75248322798427	0.479117564687976
UF MDconv	rs12590654	SLC24A4	14	92938855	A	G	31040	0.339675	-0.0137574	0.00786396	0.0802176	-1.74942395434361	0.481549422492401
Fornix (column and body) AxDconv	rs12292911	PSMC3	11	47449072	A	G	32340	0.389456	-0.0123872	0.00710324	0.0811793	-1.74388025745998	0.486583057663126
Fornix (column and body) FAconv	rs59685680	SPPL2A	15	51001534	G	T	32355	0.195518	0.0143314	0.00822825	0.0815549	1.74173123082065	0.487896980421687
Fornix (column and body) AxDconv	rs41289512	NECTIN2	19	45351516	G	C	32356	0.0426505	0.0299874	0.0172239	0.0816777	1.74103426053333	0.487896980421687
Cingulum (cingulate gyrus) RDconv	rs6605556	HLA-DQA1	6	32583099	G	A	31834	0.180169	-0.0167805	0.00964299	0.0818278	-1.74017602424144	0.487896980421687
Fornix-stria terminalis MDconv	rs56407236	PRDM7	16	90170095	A	G	32348	0.0693088	-0.0258072	0.0148343	0.0819123	-1.7396978623865	0.487896980421687
UF MDconv	rs6069736	CSTF1	20	54983075	T	C	31654	0.0871454	0.0226147	0.0130037	0.0820161	1.73909733383575	0.487896980421687
Cingulum (cingulate gyrus) AxDconv	rs190982	MEF2C	5	88223420	G	A	30441	0.397178	-0.0143562	0.0082642	0.0823603	-1.73715544154304	0.488423718140929
Cingulum (hippocampus) RDconv	rs2632516	TSPOAP1	17	56409089	C	G	31746	0.447631	0.0134191	0.00772692	0.0824458	1.73666868558235	0.488423718140929
Fornix (column and body) MDconv	rs10437655	SPI1	11	47391948	A	G	32037	0.388348	-0.0123269	0.00709873	0.0824756	-1.73649371084687	0.488423718140929
Fornix (column and body) FAconv	rs2718058	GPR141	7	37841534	G	A	32290	0.366058	-0.0117796	0.00679049	0.0827914	-1.73472017483274	0.489559925149701
Cingulum (cingulate gyrus) AxDconv	rs5011436	TMEM106B	7	12268758	C	A	32104	0.41688	0.0137262	0.0079258	0.0833035	1.73183779555376	0.491034155555556
Cingulum (cingulate gyrus) MO	rs28394864	ZNF652	17	47450775	A	G	31845	0.459837	-0.0134222	0.00775304	0.0834126	-1.73121769009318	0.491034155555556
UF RDconv	rs561655	PICALM	11	85800279	G	A	31939	0.346645	0.0135536	0.00783489	0.0836469	1.72990303629024	0.491034155555556
UF RDconv	rs7908662	PLEKHA1	10	124172912	G	A	31923	0.471447	0.0129807	0.00750475	0.0836899	1.72966454578767	0.491034155555556
UF RDconv	rs4504245	CLNK	4	11014822	A	G	31094	0.207661	0.0161208	0.00932449	0.0838325	1.72886667260086	0.491034155555556
Cingulum (hippocampus) FAconv	rs41289512	NECTIN2	19	45351516	G	C	32567	0.0426198	-0.0322526	0.0186582	0.0838801	-1.72860190157679	0.491034155555556
Cingulum (cingulate gyrus) MO	rs149080927	KLF16	19	1854253	G	GC	30765	0.461823	0.0136554	0.00790047	0.0839109	1.72842881499455	0.491034155555556
Fornix (column and body) MO	rs3865444	CD33	19	51727962	A	C	32238	0.322926	-0.0136446	0.0079026	0.0842408	-1.72659631007517	0.492235443786982
Fornix-stria terminalis RDconv	rs28394864	ZNF652	17	47450775	A	G	31847	0.459824	0.0125711	0.00728451	0.0843969	1.7257303511149	0.492419135893648
Cingulum (hippocampus) RDconv	rs616338	ABI3	17	47297297	T	C	32347	0.0109284	0.063063	0.0365752	0.0846718	1.72420109801177	0.493294410029499
Cingulum (cingulate gyrus) FAconv	rs12592898	CTSH	15	79229199	A	G	32437	0.126137	-0.0194572	0.0112991	0.0850683	-1.72201325769309	0.494142099853157
Cingulum (cingulate gyrus) AxDconv	rs149080927	KLF16	19	1854253	G	GC	30763	0.461821	0.0138512	0.00804421	0.0850898	1.72188443613481	0.494142099853157
UF RDconv	rs17125944	FERMT2	14	53400629	C	T	31816	0.0906305	-0.0223252	0.0129698	0.0851926	-1.72132183996669	0.494142099853157
Cingulum (hippocampus) AxDconv	rs2718058	GPR141	7	37841534	G	A	32075	0.366173	0.0134833	0.00784019	0.0854753	1.71976699544271	0.494460307017544
Fornix-stria terminalis AxDconv	rs76726049	ALPK2	18	56189459	C	T	32069	0.0122392	0.057318	0.0333392	0.0855714	1.7192374142151	0.494460307017544
Fornix (column and body) RDconv	rs10947943	UNC5CL	6	41004093	A	G	31982	0.152992	0.0166534	0.00968809	0.085623	1.7189559551986	0.494460307017544
Fornix (column and body) RDconv	rs12592898	CTSH	15	79229199	A	G	32241	0.125927	-0.0178946	0.0104235	0.0860252	-1.71675540845206	0.496057722627737
Cingulum (cingulate gyrus) RDconv	rs1532278	CLU	8	27466315	T	C	32355	0.402303	0.0128555	0.00749328	0.0862339	1.71560384771422	0.496536304664723
UF AxDconv	rs1859788	PILRA	7	99971834	A	G	32353	0.317142	-0.0141512	0.00826366	0.0868105	-1.71246154851482	0.497127164502165
UF MDconv	rs6586028	TSPAN14	10	82253984	C	T	31824	0.203416	0.0155863	0.00910331	0.0868679	1.71215744602787	0.497127164502165
UF AxDconv	rs59735493	KAT8	16	31133100	A	G	32089	0.286438	0.0138796	0.00811109	0.0870459	1.71118801542086	0.497127164502165
Fornix-stria terminalis MDconv	rs6656401	CR1	1	207692049	A	G	32318	0.175459	-0.0168092	0.0098269	0.0871683	-1.71052926151686	0.497127164502165
Cingulum (cingulate gyrus) MDconv	rs62374257	COX7C	5	86223195	C	T	32126	0.233362	-0.0154093	0.00900934	0.0871977	-1.710369461026	0.497127164502165
UF AxDconv	rs5011436	TMEM106B	7	12268758	C	A	32322	0.416945	0.0132815	0.00776547	0.087205	1.71032790030739	0.497127164502165
Cingulum (cingulate gyrus) RDconv	rs7810606	EPHA1	7	143108158	T	C	31532	0.483477	0.0127459	0.00745262	0.0872175	1.71025760068271	0.497127164502165
Cingulum (cingulate gyrus) MO	rs12444183	PLCG2	16	81773209	A	G	31329	0.378978	0.0137262	0.00802971	0.087371	1.70942661690148	0.497284510086455
Fornix-stria terminalis AxDconv	rs12151021	ABCA7	19	1050874	A	G	31717	0.322571	-0.0135105	0.00790798	0.087551	-1.70846410840695	0.497592014388489
UF MO	rs1140239	DOC2A	16	30021402	T	C	32148	0.405095	0.013248	0.00775919	0.0877485	1.70739471517001	0.497997952586207
Fornix-stria terminalis RDconv	rs2081545	MS4A4A	11	59958380	A	C	32105	0.405155	0.0125794	0.00737343	0.0880004	1.70604454100737	0.498329283667622
Cingulum (hippocampus) MDconv	rs72777026	ADAM17	2	9699011	G	A	31664	0.139717	-0.0189043	0.0110829	0.0880592	-1.70571781753873	0.498329283667622
UF MDconv	rs4504245	CLNK	4	11014822	A	G	30979	0.207463	0.0156311	0.0091734	0.0883894	1.70395927355179	0.499092657142857
Fornix-stria terminalis FAconv	rs34173062	SHARPIN	8	145158607	A	G	30658	0.0565105	-0.0268244	0.0157453	0.0884468	-1.70364489720742	0.499092657142857
Fornix-stria terminalis MDconv	rs5011436	TMEM106B	7	12268758	C	A	32106	0.416931	0.0129245	0.00759403	0.0887684	1.70192901529228	0.500192838801712
Cingulum (cingulate gyrus) MDconv	rs7902657	ANK3	10	61738152	G	T	32327	0.447072	0.0130335	0.00766355	0.0889966	1.70071311598411	0.500764344729345
Cingulum (cingulate gyrus) FAconv	rs10498633	SLC24A4	14	92926952	T	G	32569	0.232046	0.0150858	0.00888484	0.0895211	1.69792590524984	0.502999068278805
UF MDconv	rs62039712	WWOX	16	79355857	A	G	29875	0.106762	0.0208188	0.0122742	0.0898587	1.69614312949113	0.504178785511364
Cingulum (hippocampus) MDconv	rs1859788	PILRA	7	99971834	A	G	32133	0.317011	0.0139002	0.00820514	0.0902483	1.69408443975362	0.505234652974504
Fornix (column and body) RDconv	rs59685680	SPPL2A	15	51001534	G	T	32160	0.195538	-0.0147085	0.00868374	0.0903027	-1.69379783365232	0.505234652974504
Cingulum (hippocampus) FAconv	rs76928645	SEC61G	7	54941328	T	C	32092	0.101209	-0.0211928	0.0125234	0.0905959	-1.69225609658719	0.505237731741573
Cingulum (hippocampus) MO	rs7209200	ZFP3	17	4969940	T	C	32261	0.322076	-0.0141058	0.00833755	0.0906752	-1.69183992899593	0.505237731741573
Cingulum (cingulate gyrus) AxDconv	rs11218343	SORL1	11	121435587	C	T	32326	0.0371992	-0.0348892	0.0206301	0.0908023	-1.69117939321671	0.505237731741573
Cingulum (hippocampus) MO	rs1354106	CD33	19	51737991	G	T	31496	0.352076	0.0139463	0.00825056	0.0909615	1.69034586743203	0.505237731741573
Cingulum (hippocampus) MO	rs113706587	RASGEF1C	5	179628150	A	G	31811	0.0976863	-0.0223058	0.0131978	0.0910065	-1.69011501916986	0.505237731741573
Cingulum (hippocampus) RDconv	rs59735493	KAT8	16	31133100	A	G	32238	0.286479	0.0142937	0.00845894	0.0910707	1.68977436889256	0.505237731741573
Cingulum (hippocampus) MDconv	rs12539172	NYAP1	7	100091795	T	C	32346	0.322745	0.0137464	0.00814054	0.0912885	1.68863490628386	0.505735729312763
Cingulum (hippocampus) AxDconv	rs12539172	NYAP1	7	100091795	T	C	32352	0.322731	0.0136193	0.00807449	0.0916601	1.68670714806756	0.506901629526462
Cingulum (hippocampus) MO	rs10498633	SLC24A4	14	92926952	T	G	32348	0.232225	-0.0155584	0.00922911	0.0918344	-1.68579635522819	0.506901629526462
Cingulum (hippocampus) MDconv	rs7209200	ZFP3	17	4969940	T	C	32259	0.322065	-0.0137483	0.00815764	0.0919256	-1.68532810960033	0.506901629526462
Cingulum (hippocampus) RDconv	rs12590654	SLC24A4	14	92938855	A	G	31554	0.339783	-0.0137559	0.00816737	0.0921333	-1.68425086655802	0.506901629526462
Fornix-stria terminalis FAconv	rs4663105	BIN1	2	127891427	C	A	31564	0.415758	-0.0122155	0.00725294	0.0921406	-1.68421357408168	0.506901629526462
Cingulum (cingulate gyrus) MDconv	rs12539172	NYAP1	7	100091795	T	C	32339	0.322768	0.0136554	0.00812254	0.0927293	1.68117362302925	0.508005219478738
Cingulum (cingulate gyrus) MDconv	rs708382	FAM171A2	17	42442344	C	T	32232	0.389101	-0.0130802	0.00778368	0.0928669	-1.68046476730801	0.508005219478738
Cingulum (cingulate gyrus) AxDconv	rs889555	BCKDK	16	31122571	T	C	32199	0.282571	0.0146346	0.008711	0.0929537	1.68001377568591	0.508005219478738
Fornix (column and body) MDconv	rs6943429	UMAD1	7	7856894	T	C	30473	0.410659	-0.0121694	0.00724408	0.0929759	-1.67990966416715	0.508005219478738
UF AxDconv	rs149080927	KLF16	19	1854253	G	GC	30973	0.462096	0.0132275	0.0078804	0.0932428	1.678531546622	0.508005219478738
Cingulum (cingulate gyrus) AxDconv	rs3848143	SNX1	15	64423506	G	A	32259	0.204284	-0.0162846	0.00970436	0.0933343	-1.67807047553883	0.508005219478738
Cingulum (hippocampus) AxDconv	rs113706587	RASGEF1C	5	179628150	A	G	31815	0.097674	-0.0214902	0.0128087	0.0933897	-1.67778150788136	0.508005219478738
UF AxDconv	rs6846529	CLNK	4	11025131	C	T	32157	0.267469	0.0138262	0.00824406	0.0935217	1.67711054989896	0.508005219478738
Cingulum (cingulate gyrus) MO	rs6846529	CLNK	4	11025131	C	T	32307	0.267357	0.0145406	0.00867028	0.0935307	1.67706233247369	0.508005219478738
Cingulum (cingulate gyrus) AxDconv	rs5848	GRN	17	42430244	T	C	31283	0.276076	-0.0149455	0.00891561	0.0936735	-1.67632949399985	0.508005219478738
Cingulum (hippocampus) RDconv	rs2526377	TSPOAP1	17	56410041	G	A	31538	0.447032	0.0129826	0.00774658	0.0937559	1.6759137580713	0.508005219478738
Cingulum (hippocampus) RDconv	rs442495	ADAM10	15	59022615	C	T	32247	0.318154	-0.0137445	0.0082114	0.0941632	-1.67383150254524	0.509513205479452
Cingulum (cingulate gyrus) RDconv	rs1476679	ZCWPW1	7	100004446	C	T	32268	0.307131	0.0133789	0.00799995	0.0944505	1.67237295233095	0.509671413934426
Cingulum (cingulate gyrus) RDconv	rs1476679	ZCWPW1	7	100004446	C	T	32268	0.307131	0.0133789	0.00799995	0.0944505	1.67237295233095	0.509671413934426
Cingulum (cingulate gyrus) MDconv	rs1859788	PILRA	7	99971834	A	G	32126	0.317033	0.0136693	0.008187	0.0949927	1.66963478685721	0.511867870748299
Cingulum (cingulate gyrus) MO	rs10947943	UNC5CL	6	41004093	A	G	31959	0.153009	-0.0179845	0.010778	0.0951921	-1.66863054370013	0.511867870748299
Cingulum (hippocampus) FAconv	rs679515	CR1	1	207750568	T	C	32504	0.174071	0.0164935	0.00988612	0.0952463	1.66834916023678	0.511867870748299
Fornix (column and body) MDconv	rs59685680	SPPL2A	15	51001534	G	T	32145	0.19552	-0.0144624	0.00867357	0.0954332	-1.66741030509928	0.512175461956522
Cingulum (cingulate gyrus) RDconv	rs1859788	PILRA	7	99971834	A	G	32142	0.316968	0.0132185	0.00793613	0.0957904	1.66561031636327	0.513169762872629
Cingulum (cingulate gyrus) MO	rs3752231	ABCA7	19	1043638	T	C	31894	0.252838	0.0148911	0.00894265	0.0958783	1.66517754804225	0.513169762872629
Cingulum (hippocampus) MDconv	rs679515	CR1	1	207750568	T	C	32283	0.174163	-0.0166702	0.0100154	0.096021	-1.6644567366256	0.513238092016238
UF RDconv	rs28834970	PTK2B	8	27195121	C	T	31772	0.370232	0.0128557	0.00773184	0.0963737	1.662696072345	0.514427182432432
UF AxDconv	rs4844610	CR1	1	207802552	A	C	32175	0.174918	-0.0159175	0.0095832	0.0967177	-1.66097963102095	0.514729707057257
Cingulum (cingulate gyrus) FAconv	rs12444183	PLCG2	16	81773209	A	G	31542	0.378828	0.0129974	0.00782651	0.0967765	1.66068911941593	0.514729707057257
Fornix (column and body) MO	rs12459419	CD33	19	51728477	T	C	32238	0.32305	-0.0131169	0.00789989	0.0968368	-1.66039020796492	0.514729707057257
UF MDconv	rs73223431	PTK2B	8	27219987	T	C	31494	0.370515	0.0126404	0.00762053	0.0971698	1.65872977338846	0.514729707057257
Cingulum (cingulate gyrus) MO	rs6448453	CLNK	4	11026028	A	G	32348	0.266322	0.0143896	0.00867688	0.0972407	1.65838411963747	0.514729707057257
Cingulum (hippocampus) FAconv	rs6733839	BIN1	2	127892810	T	C	30649	0.387141	-0.0131672	0.0079436	0.0974002	-1.65758598116723	0.514729707057257
Cingulum (hippocampus) AxDconv	rs59735493	KAT8	16	31133100	A	G	32243	0.286512	0.0138936	0.00838335	0.0974605	1.65728497557659	0.514729707057257
UF MDconv	rs708382	FAM171A2	17	42442344	C	T	31719	0.388758	-0.0124566	0.00751742	0.0975128	-1.65703126870655	0.514729707057257
Fornix (column and body) RDconv	rs6943429	UMAD1	7	7856894	T	C	30487	0.4107	-0.012007	0.00725134	0.0977558	-1.65583188762353	0.514729707057257
Fornix (column and body) FAconv	rs12592898	CTSH	15	79229199	A	G	32437	0.126137	0.0163415	0.00987075	0.0978138	1.65554795734873	0.514729707057257
Cingulum (hippocampus) MDconv	rs61732533	OPLAH	8	145108151	A	G	32346	0.0507636	0.0287739	0.0173829	0.0978638	1.65529917332551	0.514729707057257
UF AxDconv	rs2093760	CR1	1	207786828	A	G	32197	0.179582	-0.015676	0.00947623	0.0980782	-1.65424435666927	0.515109375830013
UF MDconv	rs6024870	CASS4	20	54997568	A	G	31637	0.0860859	0.0216284	0.0130791	0.0981968	1.65366118463809	0.515109375830013
Cingulum (hippocampus) FAconv	rs593742	ADAM10	15	59045774	G	A	32313	0.304475	0.013535	0.00819722	0.0987033	1.65116954284501	0.517079622015915
Cingulum (cingulate gyrus) MDconv	rs1582763	MS4A4A	11	60021948	A	G	32281	0.379	0.012914	0.00783471	0.099289	1.64830606365775	0.518956851851852
Fornix-stria terminalis FAconv	rs73223431	PTK2B	8	27219987	T	C	32226	0.370865	0.0120629	0.0073191	0.0993244	1.64813979860912	0.518956851851852
Cingulum (hippocampus) FAconv	rs3752231	ABCA7	19	1043638	T	C	32108	0.252647	-0.0144027	0.00875079	0.0997894	-1.64587425820983	0.520697661822985
Cingulum (cingulate gyrus) AxDconv	rs6656401	CR1	1	207692049	A	G	32316	0.175486	-0.0168722	0.0102562	0.0999546	-1.64507322400109	0.520871596306069
UF MDconv	rs6448453	CLNK	4	11026028	A	G	31824	0.266466	0.0136246	0.00828738	0.100172	1.64401777159971	0.52131673254282
UF AxDconv	rs9331896	CLU	8	27467686	C	T	31798	0.412935	-0.0122055	0.00743446	0.100643	-1.64174667696107	0.522789238845144
Fornix (column and body) FAconv	rs12444183	PLCG2	16	81773209	A	G	31542	0.378828	0.0112219	0.00683712	0.100731	1.64131973696527	0.522789238845144
UF AxDconv	rs13237518	TMEM106B	7	12269593	A	C	32555	0.417063	0.0126983	0.00773937	0.100852	1.64074078381057	0.522789238845144
Cingulum (hippocampus) MO	rs11218343	SORL1	11	121435587	C	T	32328	0.0371969	0.0336467	0.0205209	0.101082	1.63963081541258	0.523294757536042
UF MO	rs34173062	SHARPIN	8	145158607	A	G	30393	0.056411	0.027934	0.0170549	0.101445	1.63788705885112	0.524162418300654
Fornix (column and body) AxDconv	rs7185636	IQCK	16	19808163	C	T	32343	0.173129	0.0151138	0.00922954	0.101515	1.63754639992892	0.524162418300654
Fornix (column and body) AxDconv	rs1582763	MS4A4A	11	60021948	A	G	32298	0.378986	-0.0117143	0.00715959	0.101805	-1.63616911024235	0.524948305084746
Fornix (column and body) MO	rs6943429	UMAD1	7	7856894	T	C	30364	0.410552	0.0127098	0.00777096	0.101933	1.63555081997591	0.524948305084746
Fornix (column and body) MO	rs17125944	FERMT2	14	53400629	C	T	32113	0.0903528	-0.0210496	0.0128782	0.102151	-1.63451414017487	0.525380779220779
Cingulum (hippocampus) AxDconv	rs1859788	PILRA	7	99971834	A	G	32139	0.316998	0.0132946	0.00813857	0.102358	1.63353021476746	0.525380779220779
UF MDconv	rs6069737	CASS4	20	54995699	T	C	31624	0.0863901	0.0213259	0.0130573	0.102416	1.63325496082651	0.525380779220779
Fornix (column and body) AxDconv	rs12444183	PLCG2	16	81773209	A	G	31336	0.378973	-0.0118419	0.00725571	0.102662	-1.63208011345547	0.525959662775616
Cingulum (cingulate gyrus) AxDconv	rs7902657	ANK3	10	61738152	G	T	32334	0.44713	0.0128671	0.00789087	0.102969	1.63063134990185	0.526678589909444
Cingulum (hippocampus) MO	rs2718058	GPR141	7	37841534	G	A	32071	0.366141	0.0131696	0.00807874	0.103069	1.63015519746891	0.526678589909444
UF AxDconv	rs59685680	SPPL2A	15	51001534	G	T	31987	0.195533	-0.0149482	0.00918488	0.103636	-1.62747907430473	0.52889173126615
Cingulum (cingulate gyrus) FAconv	rs12446759	PLCG2	16	81773003	G	A	32569	0.39054	0.0124612	0.00766371	0.103948	1.62600098385769	0.529213577863578
Cingulum (hippocampus) MDconv	rs6943429	UMAD1	7	7856894	T	C	30463	0.410646	0.0129964	0.00799613	0.104091	1.62533625641404	0.529213577863578
Fornix (column and body) FAconv	rs149080927	KLF16	19	1854253	G	GC	30976	0.462084	0.0109292	0.00672445	0.104101	1.62529277487378	0.529213577863578
UF AxDconv	rs1476679	ZCWPW1	7	100004446	C	T	32478	0.307223	-0.0135232	0.00832958	0.104478	-1.62351523126016	0.52976649550706
UF AxDconv	rs1476679	ZCWPW1	7	100004446	C	T	32478	0.307223	-0.0135232	0.00832958	0.104478	-1.62351523126016	0.52976649550706
Cingulum (cingulate gyrus) RDconv	rs11787077	CLU	8	27465312	T	C	32329	0.40739	0.0120971	0.00747602	0.105637	1.61812033675672	0.533460266159696
Cingulum (cingulate gyrus) RDconv	rs7384878	SPDYE3	7	99932049	C	T	31836	0.313639	0.0129316	0.00799658	0.105848	1.61714132791768	0.533460266159696
Fornix-stria terminalis AxDconv	rs4504245	CLNK	4	11014822	A	G	31493	0.207649	0.0147309	0.00911348	0.10601	1.61638583724329	0.533460266159696
Fornix (column and body) AxDconv	rs76928645	SEC61G	7	54941328	T	C	31883	0.10112	-0.018705	0.0115728	0.106032	-1.61628992119453	0.533460266159696
Cingulum (cingulate gyrus) MDconv	rs7810606	EPHA1	7	143108158	T	C	31516	0.483516	0.012426	0.00768901	0.10608	1.61607281041382	0.533460266159696
Cingulum (hippocampus) FAconv	rs602602	MINDY2	15	59057023	A	T	32378	0.28785	0.0134338	0.00831963	0.106373	1.6147112311485	0.533460266159696
Cingulum (cingulate gyrus) MDconv	rs1476679	ZCWPW1	7	100004446	C	T	32252	0.30719	0.0133249	0.00825281	0.106399	1.61458945498564	0.533460266159696
Cingulum (cingulate gyrus) MDconv	rs1476679	ZCWPW1	7	100004446	C	T	32252	0.30719	0.0133249	0.00825281	0.106399	1.61458945498564	0.533460266159696
Fornix (column and body) AxDconv	rs59685680	SPPL2A	15	51001534	G	T	32145	0.19552	-0.0140898	0.00872975	0.106529	-1.61399810991151	0.533460266159696
UF AxDconv	rs12539172	NYAP1	7	100091795	T	C	32566	0.32276	-0.0132324	0.0081992	0.106557	-1.61386476729437	0.533460266159696
Cingulum (hippocampus) MO	rs2245466	RHOH	4	40198846	G	C	29938	0.320462	0.013963	0.00866931	0.107262	1.61062414425139	0.535981542351454
UF AxDconv	rs8025980	SPPL2A	15	50994011	G	A	31912	0.340452	-0.01245	0.00773146	0.107332	-1.61030387533532	0.535981542351454
UF AxDconv	rs6024870	CASS4	20	54997568	A	G	32376	0.0860205	-0.0219703	0.0136638	0.107853	-1.60792019789517	0.53616913425345
Cingulum (hippocampus) FAconv	rs17125944	FERMT2	14	53400629	C	T	32442	0.0903304	-0.0210301	0.0130807	0.107896	-1.60771977034868	0.53616913425345
UF MDconv	rs34173062	SHARPIN	8	145158607	A	G	29959	0.056327	0.0263867	0.0164138	0.107923	1.6075923917679	0.53616913425345
Fornix (column and body) FAconv	rs111278892	CNN2	19	1039323	G	C	32424	0.154561	0.0145504	0.00905587	0.108112	1.60673684582486	0.53616913425345
Fornix-stria terminalis RDconv	rs3935067	EPHA1	7	143104331	C	G	31529	0.389007	-0.0120226	0.00748376	0.108165	-1.60649192384577	0.53616913425345
UF AxDconv	rs4236673	CLU	8	27464929	A	G	32145	0.406751	-0.0119251	0.00742346	0.108184	-1.60640725483804	0.53616913425345
Fornix-stria terminalis FAconv	rs138190086	CYB561	17	61538148	A	G	32473	0.0186463	-0.0418604	0.0260899	0.108611	-1.60446762923583	0.536213732833958
Cingulum (cingulate gyrus) MDconv	rs3848143	SNX1	15	64423506	G	A	32252	0.204282	-0.0151182	0.00942387	0.108659	-1.60424538963292	0.536213732833958
Fornix-stria terminalis MO	rs149080927	KLF16	19	1854253	G	GC	30771	0.461847	0.0115408	0.00719513	0.10872	1.60397379894456	0.536213732833958
UF AxDconv	rs74685827	SORL1	11	121353077	G	T	32566	0.019069	0.0445643	0.0277849	0.108736	1.60390355912744	0.536213732833958
Cingulum (cingulate gyrus) RDconv	rs7933202	MS4A6A	11	59936926	C	A	32195	0.393912	0.0121109	0.00755575	0.108964	1.60287198491215	0.536668079800499
Cingulum (cingulate gyrus) AxDconv	rs7068231	ANK3	10	61784928	T	G	31315	0.394923	0.0130638	0.00816851	0.109756	1.59928799744384	0.539895641344956
Fornix (column and body) FAconv	rs2452170	MAMSTR	19	49213504	G	A	32461	0.46867	0.0105185	0.00658324	0.110094	1.59776948736488	0.540884701492537
Fornix-stria terminalis FAconv	rs12539172	NYAP1	7	100091795	T	C	32569	0.32273	-0.0120227	0.00753917	0.11078	-1.59469809010806	0.543117657992565
Cingulum (hippocampus) FAconv	rs6584063	BLNK	10	98026407	G	A	32514	0.0378299	0.0313522	0.0196648	0.110862	1.59433098734795	0.543117657992565
Fornix-stria terminalis RDconv	rs34173062	SHARPIN	8	145158607	A	G	30451	0.0563857	0.0257218	0.0161377	0.110961	1.59389504080507	0.543117657992565
Cingulum (cingulate gyrus) FAconv	rs983392	MS4A6A	11	59923508	G	A	32310	0.406608	-0.0121817	0.00765419	0.111494	-1.59150739660238	0.544530849753695
Cingulum (hippocampus) MO	rs12881735	SLC24A4	14	92932828	C	T	32205	0.236066	-0.0146376	0.00919869	0.11155	-1.59127006128046	0.544530849753695
Cingulum (hippocampus) RDconv	rs17020490	PRKD3	2	37531939	C	T	32313	0.138071	0.0175661	0.0110436	0.111696	1.59061356803941	0.544530849753695
Cingulum (cingulate gyrus) MDconv	rs2452170	MAMSTR	19	49213504	G	A	32231	0.468633	-0.0121557	0.00764494	0.111827	-1.59003209966331	0.544530849753695
Fornix (column and body) MO	rs12446759	PLCG2	16	81773003	G	A	32238	0.39061	-0.0120368	0.00757248	0.111939	-1.58954530087897	0.544530849753695
Cingulum (cingulate gyrus) AxDconv	rs6846529	CLNK	4	11025131	C	T	32305	0.267373	0.014027	0.00882822	0.112087	1.58888201698644	0.544580135301353
UF MDconv	rs2452170	MAMSTR	19	49213504	G	A	31717	0.468834	-0.0117161	0.00738292	0.112529	-1.58691953861074	0.546055958230958
Fornix (column and body) MDconv	rs429358	APOE	19	45411941	C	T	32356	0.151147	0.0152868	0.00963944	0.112772	1.5858597594881	0.546563680981595
Cingulum (cingulate gyrus) RDconv	rs2093760	CR1	1	207786828	A	G	32354	0.179483	-0.015134	0.00955253	0.113128	-1.58429232883854	0.546838386308068
Fornix (column and body) MO	rs59685680	SPPL2A	15	51001534	G	T	32027	0.195491	0.0147398	0.00930641	0.113231	1.58383307849106	0.546838386308068
Cingulum (cingulate gyrus) FAconv	rs4277405	ACE	17	61548918	C	T	32569	0.374313	0.0122686	0.00774645	0.113244	1.5837706304178	0.546838386308068
UF AxDconv	rs190982	MEF2C	5	88223420	G	A	30301	0.397297	-0.0122171	0.00771807	0.113439	-1.58292163714504	0.547111172161172
Fornix (column and body) MO	rs4147929	ABCA7	19	1063443	A	G	32154	0.175484	-0.0153696	0.00971665	0.1137	-1.58177972861017	0.547701219512195
Cingulum (hippocampus) FAconv	rs10437655	SPI1	11	47391948	A	G	32247	0.388222	-0.0122287	0.00773794	0.114026	-1.58035601206523	0.548218673965937
UF AxDconv	rs4277405	ACE	17	61548918	C	T	32566	0.374301	0.0125315	0.00793083	0.114085	1.5800994347376	0.548218673965937
Fornix-stria terminalis FAconv	rs2632516	TSPOAP1	17	56409089	C	G	31966	0.447726	-0.0112828	0.00714801	0.114462	-1.57845330378665	0.549361968408262
Cingulum (cingulate gyrus) RDconv	rs3752231	ABCA7	19	1043638	T	C	31901	0.252845	-0.0134656	0.00857066	0.116152	-1.57112754443648	0.556170520581114
UF AxDconv	rs11787077	CLU	8	27465312	T	C	32172	0.407217	-0.0116546	0.00741984	0.116245	-1.57073467891491	0.556170520581114
Fornix (column and body) RDconv	rs74685827	SORL1	11	121353077	G	T	32371	0.0190757	-0.039297	0.0250223	0.116303	-1.57047913261371	0.556170520581114
Fornix (column and body) MDconv	rs1582763	MS4A4A	11	60021948	A	G	32298	0.378986	-0.0111526	0.00711352	0.116925	-1.56780328163835	0.557700120192308
Fornix-stria terminalis MDconv	rs61732533	OPLAH	8	145108151	A	G	32348	0.0507759	0.0268133	0.017111	0.117109	1.56702121442347	0.557700120192308
Cingulum (cingulate gyrus) FAconv	rs62039712	WWOX	16	79355857	A	G	30575	0.106623	-0.0196334	0.0125342	0.117258	-1.56638636690016	0.557700120192308
Fornix (column and body) MO	rs3752246	ABCA7	19	1056492	G	C	32238	0.17695	-0.0151439	0.00967273	0.117435	-1.56562831796194	0.557700120192308
Cingulum (cingulate gyrus) RDconv	rs679515	CR1	1	207750568	T	C	32292	0.174145	-0.0151657	0.00968716	0.117455	-1.56554655853728	0.557700120192308
Cingulum (hippocampus) AxDconv	rs871269	TNIP1	5	150432388	T	C	32352	0.318543	-0.0126851	0.00810303	0.11747	-1.56547612436336	0.557700120192308
Fornix-stria terminalis MDconv	rs10131280	TMEM121	14	107121607	A	G	31934	0.125415	-0.0178124	0.011384	0.117655	-1.56468728039353	0.557907863145258
UF AxDconv	rs17125944	FERMT2	14	53400629	C	T	32441	0.0903332	0.0208616	0.0133391	0.117831	1.56394359439542	0.558072482014389
Fornix-stria terminalis RDconv	rs6504163	ACE	17	61545779	C	T	31739	0.371325	-0.0118124	0.00756141	0.118241	-1.56219541064431	0.559343652694611
Fornix-stria terminalis MO	rs76928645	SEC61G	7	54941328	T	C	31881	0.10111	0.0181894	0.0116645	0.118906	1.55938102790518	0.561816626794258
Cingulum (hippocampus) FAconv	rs62374257	COX7C	5	86223195	C	T	32352	0.23368	0.0138876	0.00891433	0.119257	1.55789610660588	0.561940464839094
Fornix-stria terminalis MO	rs4985556	IL34	16	70694000	A	C	32354	0.119661	0.0168185	0.0107967	0.119297	1.55774449600341	0.561940464839094
Cingulum (cingulate gyrus) AxDconv	rs59735493	KAT8	16	31133100	A	G	32237	0.286534	0.0135256	0.00868438	0.119359	1.5574629392081	0.561940464839094
Fornix (column and body) MO	rs10838725	CELF1	11	47557871	C	T	32206	0.303235	0.0125256	0.00804846	0.119644	1.55627287704729	0.562017835909631
UF AxDconv	rs6069737	CASS4	20	54995699	T	C	32363	0.0863177	-0.021229	0.0136415	0.11966	-1.55620716196899	0.562017835909631
Cingulum (hippocampus) AxDconv	rs7384878	SPDYE3	7	99932049	C	T	31833	0.313668	0.0127553	0.00820055	0.119845	1.55542006328844	0.5622182304038
Cingulum (hippocampus) FAconv	rs871269	TNIP1	5	150432388	T	C	32567	0.318482	-0.0125317	0.00806564	0.120254	-1.55371427437872	0.563097041420118
Cingulum (hippocampus) RDconv	rs11218343	SORL1	11	121435587	C	T	32327	0.037198	-0.0312145	0.0200951	0.120342	-1.55333887365577	0.563097041420118
Fornix-stria terminalis RDconv	rs6943429	UMAD1	7	7856894	T	C	30468	0.410693	0.0117729	0.0075815	0.12046	1.55284574292686	0.563097041420118
Cingulum (hippocampus) FAconv	rs76726049	ALPK2	18	56189459	C	T	32284	0.0122197	-0.0532837	0.0343412	0.120759	-1.55159691565816	0.563827482269504
Cingulum (hippocampus) MO	rs10952097	ICA1	7	8244012	T	C	32142	0.106698	0.0196292	0.0126672	0.121237	1.54960843753947	0.565390968122786
Fornix-stria terminalis MO	rs442495	ADAM10	15	59022615	C	T	32254	0.318162	0.0116745	0.00754058	0.121567	1.54822308098316	0.565750470035253
Cingulum (cingulate gyrus) AxDconv	rs59685680	SPPL2A	15	51001534	G	T	32135	0.195534	0.0152269	0.00983763	0.121666	1.54782198557986	0.565750470035253
Fornix-stria terminalis AxDconv	rs41289512	NECTIN2	19	45351516	G	C	32351	0.0426571	-0.0280012	0.0180957	0.121768	-1.54739523754262	0.565750470035253
Cingulum (cingulate gyrus) MO	rs138190086	CYB561	17	61538148	A	G	32252	0.0185105	-0.0441399	0.0285344	0.121887	-1.54690128406415	0.565750470035253
Fornix-stria terminalis FAconv	rs7384878	SPDYE3	7	99932049	C	T	32049	0.313816	-0.0118147	0.00765548	0.122759	-1.54329970165163	0.567858644859813
Cingulum (cingulate gyrus) AxDconv	rs7185636	IQCK	16	19808163	C	T	32333	0.17312	0.0160481	0.0104001	0.122814	1.54307170123364	0.567858644859813
UF AxDconv	rs28834970	PTK2B	8	27195121	C	T	32030	0.370372	0.0116777	0.00756902	0.122871	1.54282852998142	0.567858644859813
Fornix-stria terminalis FAconv	rs13237518	TMEM106B	7	12269593	A	C	32558	0.417056	0.0109773	0.0071165	0.12295	1.54251387620319	0.567858644859813
Cingulum (hippocampus) RDconv	rs6656401	CR1	1	207692049	A	G	32317	0.175449	-0.0154075	0.00999155	0.12306	-1.54205303481442	0.567858644859813
Cingulum (cingulate gyrus) MDconv	rs3822030	IDUA	4	987343	G	T	31333	0.430185	0.0119523	0.00775833	0.123419	1.54057638692863	0.56856144018583
UF MDconv	rs6846529	CLNK	4	11025131	C	T	31785	0.267516	0.0127538	0.00828082	0.12352	1.5401614815924	0.56856144018583
Fornix-stria terminalis AxDconv	rs12881735	SLC24A4	14	92932828	C	T	32208	0.236044	0.0132692	0.00862298	0.123849	1.53881836673633	0.56856144018583
UF MDconv	rs7274581	CASS4	20	55018260	C	T	31588	0.0838926	0.0203291	0.0132124	0.123894	1.53863794617178	0.56856144018583
Cingulum (cingulate gyrus) MO	rs56407236	PRDM7	16	90170095	A	G	32348	0.0692933	-0.0233957	0.0152071	0.123932	-1.53847216103005	0.56856144018583
UF AxDconv	rs2830500	ADAMTS1	21	28156856	A	C	32260	0.292188	0.0130618	0.00851212	0.124908	1.53449434453462	0.571518475750577
Cingulum (cingulate gyrus) AxDconv	rs6448453	CLNK	4	11026028	A	G	32346	0.266339	0.013549	0.00883493	0.125135	1.53357185625693	0.571518475750577
Cingulum (hippocampus) RDconv	rs17125944	FERMT2	14	53400629	C	T	32222	0.0903886	0.0203332	0.0132595	0.125158	1.53348165466269	0.571518475750577
UF MDconv	rs72777026	ADAM17	2	9699011	G	A	31151	0.139739	0.0163666	0.0106747	0.125224	1.53321404816997	0.571518475750577
Fornix-stria terminalis MO	rs4575098	ADAMTS4	1	161155392	A	G	32166	0.234269	-0.0126909	0.00827902	0.1253	-1.53289882135808	0.571518475750577
Fornix (column and body) FAconv	rs3740688	SPI1	11	47380340	G	T	32282	0.454696	-0.0100963	0.00659528	0.12581	-1.53083720478888	0.573182814302192
Cingulum (hippocampus) FAconv	rs2093760	CR1	1	207786828	A	G	32566	0.17942	0.0149137	0.00974817	0.126042	1.52989740638499	0.573190909090909
UF AxDconv	rs1532278	CLU	8	27466315	T	C	32198	0.40209	-0.0113768	0.00743745	0.126102	-1.5296640649685	0.573190909090909
Cingulum (cingulate gyrus) AxDconv	rs113706587	RASGEF1C	5	179628150	A	G	31809	0.0976925	0.0202756	0.0132681	0.126475	1.52814645653862	0.574225574712644
Fornix-stria terminalis AxDconv	rs12590654	SLC24A4	14	92938855	A	G	31558	0.339803	0.0119317	0.00781856	0.126991	1.52607385503213	0.575906371986223
UF AxDconv	rs679515	CR1	1	207750568	T	C	32135	0.174249	-0.0146557	0.00960896	0.127205	-1.52521188557346	0.576215309633028
UF RDconv	rs6024870	CASS4	20	54997568	A	G	31751	0.0859973	0.0202865	0.0133092	0.127447	1.52424638595858	0.576244057142857
Cingulum (cingulate gyrus) RDconv	rs149080927	KLF16	19	1854253	G	GC	30772	0.461832	-0.0115355	0.00757202	0.127649	-1.5234376031759	0.576244057142857
Cingulum (cingulate gyrus) AxDconv	rs3752231	ABCA7	19	1043638	T	C	31892	0.252838	0.0138717	0.00910554	0.127649	1.52343518341581	0.576244057142857
Fornix (column and body) MO	rs17125924	FERMT2	14	53391680	G	A	32095	0.090201	-0.0195652	0.012889	0.12902	-1.51797656916751	0.581768264840183
Cingulum (hippocampus) AxDconv	rs149080927	KLF16	19	1854253	G	GC	30769	0.461796	-0.0117771	0.00776543	0.129367	-1.51660629224653	0.582481036446469
UF RDconv	rs6943429	UMAD1	7	7856894	T	C	30086	0.410706	0.0118783	0.00783436	0.129473	1.51618000704588	0.582481036446469
Cingulum (cingulate gyrus) MDconv	rs1532278	CLU	8	27466315	T	C	32339	0.402301	0.0117061	0.00773139	0.130001	1.51410031055218	0.58257606981982
Fornix-stria terminalis MO	rs28834970	PTK2B	8	27195121	C	T	32186	0.370394	0.0109726	0.00724949	0.130136	1.51356854068355	0.58257606981982
Fornix-stria terminalis MDconv	rs7209200	ZFP3	17	4969940	T	C	32261	0.322076	-0.0121505	0.00803103	0.130293	-1.51294416780911	0.58257606981982
UF AxDconv	rs6069736	CSTF1	20	54983075	T	C	32394	0.0871303	-0.0205406	0.0135798	0.130385	-1.51258486870204	0.58257606981982
Fornix-stria terminalis MDconv	rs13237518	TMEM106B	7	12269593	A	C	32337	0.41703	0.0114466	0.00756866	0.13044	1.51236810743249	0.58257606981982
UF MDconv	rs6014724	CASS4	20	54998544	G	A	31595	0.0874822	0.0196504	0.0129942	0.130472	1.51224392421234	0.58257606981982
Fornix-stria terminalis AxDconv	rs61732533	OPLAH	8	145108151	A	G	32351	0.0507712	0.0251697	0.0166527	0.130674	1.51144859392171	0.58257606981982
Fornix-stria terminalis AxDconv	rs4147929	ABCA7	19	1063443	A	G	32266	0.175401	-0.0144698	0.00957951	0.130916	-1.51049479566283	0.58257606981982
Fornix (column and body) MO	rs72777026	ADAM17	2	9699011	G	A	31557	0.139668	-0.0162728	0.010774	0.130946	-1.51037683311676	0.58257606981982
Fornix-stria terminalis RDconv	rs3740688	SPI1	11	47380340	G	T	32065	0.454545	-0.0109863	0.0072743	0.130969	-1.51028964986322	0.58257606981982
Fornix (column and body) FAconv	rs9304690	SIGLEC11	19	50453317	T	C	32301	0.247175	-0.0114459	0.00759025	0.13156	-1.50797404565067	0.584546681664792
UF MO	rs12590654	SLC24A4	14	92938855	A	G	31498	0.339799	-0.0123137	0.00817736	0.13211	-1.50582828687987	0.585333445190157
Cingulum (hippocampus) RDconv	rs10808026	EPHA1	7	143099133	A	C	31984	0.212419	-0.0140858	0.00935602	0.132188	-1.50553333575602	0.585333445190157
Cingulum (cingulate gyrus) MO	rs442495	ADAM10	15	59022615	C	T	32248	0.318144	0.0124615	0.00827984	0.132314	1.50504116021566	0.585333445190157
Fornix (column and body) FAconv	rs10947943	UNC5CL	6	41004093	A	G	32175	0.153302	-0.0137898	0.00916573	0.132455	-1.50449555027259	0.585333445190157
Cingulum (cingulate gyrus) MDconv	rs2830489	ADAMTS1	21	28148191	T	C	32339	0.27507	-0.0128517	0.00854271	0.132478	-1.50440551066348	0.585333445190157
Fornix (column and body) MDconv	rs10947943	UNC5CL	6	41004093	A	G	31967	0.153017	0.0145386	0.00967645	0.132975	1.50247249766185	0.586082349665924
Fornix-stria terminalis MDconv	rs138190086	CYB561	17	61538148	A	G	32252	0.0185105	0.041815	0.0278374	0.133067	1.50211585852127	0.586082349665924
Fornix-stria terminalis FAconv	rs2526377	TSPOAP1	17	56410041	G	A	31756	0.447112	-0.0107633	0.00716635	0.133119	-1.5019221779567	0.586082349665924
Cingulum (cingulate gyrus) RDconv	rs2242595	MYO15A	17	18059454	A	G	32280	0.120322	-0.0170619	0.0113637	0.133241	-1.50143879194277	0.586082349665924
Cingulum (hippocampus) AxDconv	rs6891966	HAVCR2	5	156526331	A	G	32312	0.229822	0.0134883	0.00900141	0.134013	1.49846524044566	0.588519277777778
Cingulum (hippocampus) RDconv	rs6584063	BLNK	10	98026407	G	A	32295	0.0378077	-0.0298797	0.0199443	0.134093	-1.49815736827063	0.588519277777778
UF RDconv	rs6069737	CASS4	20	54995699	T	C	31738	0.0863003	0.019838	0.013287	0.135427	1.49303830812072	0.593714372918979
Fornix-stria terminalis MDconv	rs11771145	EPHA1	7	143110762	A	G	32348	0.347008	0.0117667	0.00788711	0.135727	1.49188993180011	0.594369900221729
Cingulum (hippocampus) RDconv	rs10498633	SLC24A4	14	92926952	T	G	32347	0.232185	-0.0134639	0.00903777	0.136293	-1.48973695944907	0.595795303867403
Cingulum (cingulate gyrus) AxDconv	rs7401792	SLC24A4	14	92931261	G	A	32240	0.343967	-0.0122945	0.00825604	0.136447	-1.48915218434019	0.595795303867403
Cingulum (hippocampus) MDconv	rs10498633	SLC24A4	14	92926952	T	G	32346	0.232177	-0.0134453	0.00903017	0.136505	-1.48893099465459	0.595795303867403
Fornix (column and body) FAconv	rs3752246	ABCA7	19	1056492	G	C	32569	0.176748	-0.0127181	0.00854996	0.136882	-1.4875040351066	0.595911166116612
Fornix-stria terminalis RDconv	rs7209200	ZFP3	17	4969940	T	C	32263	0.322118	-0.0114989	0.00773432	0.137084	-1.48673703699873	0.595911166116612
Cingulum (hippocampus) AxDconv	rs3752231	ABCA7	19	1043638	T	C	31898	0.252869	-0.013067	0.00878918	0.137089	-1.48671434650331	0.595911166116612
Cingulum (cingulate gyrus) MDconv	rs4504245	CLNK	4	11014822	A	G	31481	0.207649	0.0141108	0.00949234	0.137135	1.48654599392774	0.595911166116612
Cingulum (cingulate gyrus) MDconv	rs7401792	SLC24A4	14	92931261	G	A	32233	0.343949	-0.011906	0.00801815	0.137575	-1.48488117583233	0.596544662309368
Cingulum (cingulate gyrus) RDconv	rs587709	LILRB2	19	54771451	C	T	31455	0.267287	0.0126289	0.00850888	0.137756	1.48420238621299	0.596544662309368
UF MO	rs1358782	RBCK1	20	393978	A	G	31680	0.231376	-0.0135533	0.0091419	0.138194	-1.48254739168007	0.596544662309368
Cingulum (cingulate gyrus) AxDconv	rs2093760	CR1	1	207786828	A	G	32345	0.179502	-0.0150366	0.0101478	0.138405	-1.48175959321232	0.596544662309368
Cingulum (hippocampus) FAconv	rs4663105	BIN1	2	127891427	C	A	31562	0.415753	-0.0114578	0.00773478	0.138517	-1.4813349571675	0.596544662309368
Cingulum (cingulate gyrus) MDconv	rs587709	LILRB2	19	54771451	C	T	31439	0.267359	0.0130011	0.00877789	0.138575	1.48111903885786	0.596544662309368
Cingulum (hippocampus) RDconv	rs6943429	UMAD1	7	7856894	T	C	30464	0.410632	0.0118513	0.00800277	0.138632	1.48089973846556	0.596544662309368
Fornix-stria terminalis AxDconv	rs1476679	ZCWPW1	7	100004446	C	T	32264	0.307153	0.0117349	0.00792432	0.13864	1.48087154481394	0.596544662309368
Fornix-stria terminalis AxDconv	rs1476679	ZCWPW1	7	100004446	C	T	32264	0.307153	0.0117349	0.00792432	0.13864	1.48087154481394	0.596544662309368
UF AxDconv	rs6014724	CASS4	20	54998544	G	A	32333	0.087403	-0.0200691	0.0135763	0.139342	-1.47824517725743	0.598204125950054
UF AxDconv	rs3935067	EPHA1	7	143104331	C	G	31742	0.389059	0.0117443	0.00794562	0.139383	1.47808478130089	0.598204125950054
UF AxDconv	rs2830489	ADAMTS1	21	28148191	T	C	32566	0.275072	0.0127368	0.00861914	0.13948	1.47773443754249	0.598204125950054
Fornix (column and body) MDconv	rs74685827	SORL1	11	121353077	G	T	32356	0.0190691	-0.0369172	0.0249979	0.139726	-1.47681205221239	0.598609219088937
Cingulum (cingulate gyrus) MO	rs6656401	CR1	1	207692049	A	G	32318	0.175459	-0.0148699	0.0100729	0.139883	-1.47622829572417	0.59863255687974
Fornix-stria terminalis AxDconv	rs871269	TNIP1	5	150432388	T	C	32351	0.318553	0.0115456	0.00782687	0.14018	1.47512351680812	0.598924082073434
Fornix-stria terminalis FAconv	rs190982	MEF2C	5	88223420	G	A	30653	0.396911	-0.0109788	0.0074461	0.140364	-1.47443628208055	0.598924082073434
Cingulum (cingulate gyrus) MDconv	rs2154481	APP	21	27473875	C	T	31607	0.481428	0.0113431	0.00769398	0.140406	1.47428249098646	0.598924082073434
Cingulum (cingulate gyrus) RDconv	rs114812713	OARD1	6	41034000	C	G	32151	0.023794	0.0358141	0.024328	0.140984	1.47213498849063	0.600569709989259
Cingulum (cingulate gyrus) AxDconv	rs62374257	COX7C	5	86223195	C	T	32133	0.233374	-0.0136498	0.00927754	0.141218	-1.47127363503687	0.600569709989259
Fornix (column and body) MDconv	rs7185636	IQCK	16	19808163	C	T	32343	0.173129	0.0134813	0.00917014	0.141528	1.47013022701943	0.600569709989259
Cingulum (hippocampus) FAconv	rs587709	LILRB2	19	54771451	C	T	31661	0.267316	-0.0127639	0.00868266	0.14155	-1.47004489407624	0.600569709989259
Cingulum (cingulate gyrus) FAconv	rs72777026	ADAM17	2	9699011	G	A	31881	0.139738	-0.0160231	0.0108998	0.141552	-1.47003614745225	0.600569709989259
Fornix (column and body) MO	rs74685827	SORL1	11	121353077	G	T	32238	0.0190614	0.0393969	0.0268209	0.141862	1.46888806863304	0.601239163090129
Cingulum (hippocampus) AxDconv	rs3740688	SPI1	11	47380340	G	T	32067	0.454533	-0.011168	0.00760985	0.142219	-1.46757163413208	0.601901338329765
UF MO	rs7384878	SPDYE3	7	99932049	C	T	31770	0.313692	-0.0121587	0.00828707	0.142323	-1.46718924782824	0.601901338329765
Fornix-stria terminalis RDconv	rs10947943	UNC5CL	6	41004093	A	G	31961	0.15303	0.0148424	0.010127	0.142752	1.46562654290511	0.603069946524064
Cingulum (hippocampus) MO	rs4575098	ADAMTS4	1	161155392	A	G	32160	0.234297	0.0134735	0.00920664	0.143342	1.46345463708801	0.604915491452992
UF AxDconv	rs442495	ADAM10	15	59022615	C	T	32465	0.318435	-0.0120803	0.00826035	0.143619	-1.46244408529905	0.605437620064034
Fornix-stria terminalis MO	rs616338	ABI3	17	47297297	T	C	32354	0.010926	-0.049065	0.0335889	0.144084	-1.46075042648018	0.606750319829424
Fornix-stria terminalis MO	rs73223431	PTK2B	8	27219987	T	C	32016	0.370565	0.0106116	0.00726929	0.144348	1.45978493085294	0.607214696485623
Cingulum (hippocampus) MDconv	rs6656401	CR1	1	207692049	A	G	32316	0.175486	-0.0145612	0.00998171	0.144623	-1.45878812347784	0.607724308510638
Fornix-stria terminalis MDconv	rs4504245	CLNK	4	11014822	A	G	31490	0.207606	0.0136377	0.0093657	0.145356	1.45613248342356	0.610155366631243
Fornix-stria terminalis RDconv	rs10952097	ICA1	7	8244012	T	C	32144	0.106754	0.0170897	0.0117481	0.145756	1.4546777776832	0.611184925690021
Cingulum (cingulate gyrus) AxDconv	rs9381040	TREML2	6	41154650	T	C	32218	0.291048	-0.0125536	0.00864093	0.146278	-1.45280658447644	0.612723329798515
UF AxDconv	rs7933202	MS4A6A	11	59936926	C	A	32038	0.393954	0.0108886	0.00749916	0.146507	1.45197595464025	0.613032468220339
Fornix (column and body) FAconv	rs6846529	CLNK	4	11025131	C	T	32527	0.267532	0.0106973	0.00737911	0.147148	1.44967347010683	0.615063068783069
UF MDconv	rs2718058	GPR141	7	37841534	G	A	31551	0.365567	-0.0110272	0.00762147	0.147937	-1.44685998895226	0.617707346723045
Cingulum (cingulate gyrus) MDconv	rs7908662	PLEKHA1	10	124172912	G	A	32323	0.471707	0.011039	0.0076415	0.148566	1.4446116600144	0.617818172268908
Cingulum (cingulate gyrus) RDconv	rs6656401	CR1	1	207692049	A	G	32325	0.175468	-0.013947	0.00965456	0.14857	-1.44460234334864	0.617818172268908
Cingulum (cingulate gyrus) AxDconv	rs708382	FAM171A2	17	42442344	C	T	32239	0.389156	-0.0115731	0.00801465	0.148742	-1.44399318747544	0.617818172268908
UF RDconv	rs17125924	FERMT2	14	53391680	G	A	31796	0.0904516	-0.0187457	0.0129824	0.148757	-1.44393178456988	0.617818172268908
UF RDconv	rs6069736	CSTF1	20	54983075	T	C	31769	0.0870345	0.019104	0.0132334	0.148844	1.44361993138574	0.617818172268908
Cingulum (hippocampus) FAconv	rs56407236	PRDM7	16	90170095	A	G	32567	0.0693647	0.0214724	0.014876	0.148902	1.443425652057	0.617818172268908
Fornix-stria terminalis RDconv	rs11771145	EPHA1	7	143110762	A	G	32350	0.346971	0.0109302	0.00759636	0.150187	1.43887335513325	0.621970219435737
Cingulum (hippocampus) MO	rs2242595	MYO15A	17	18059454	A	G	32273	0.120333	0.017269	0.0120077	0.150388	1.43816051367039	0.621970219435737
Cingulum (cingulate gyrus) RDconv	rs12539172	NYAP1	7	100091795	T	C	32355	0.322701	0.0113218	0.00787365	0.150452	1.43793539209896	0.621970219435737
Fornix-stria terminalis FAconv	rs587709	LILRB2	19	54771451	C	T	31663	0.267299	0.0117047	0.0081416	0.150536	1.43764124987717	0.621970219435737
UF AxDconv	rs73223431	PTK2B	8	27219987	T	C	31863	0.370571	0.0109059	0.00758883	0.15069	1.43709899945051	0.621970219435737
Cingulum (hippocampus) AxDconv	rs1846190	HLA-DQA1	6	32583813	A	G	32331	0.28349	-0.0119558	0.008323	0.150865	-1.43647723176739	0.622042536534447
Cingulum (cingulate gyrus) MDconv	rs113706587	RASGEF1C	5	179628150	A	G	31802	0.0976825	0.0184739	0.0128852	0.15165	1.43373017104896	0.624627215849844
Cingulum (cingulate gyrus) RDconv	rs4277405	ACE	17	61548918	C	T	32355	0.374347	-0.0109162	0.00761701	0.15182	-1.43313452391424	0.624676041666667
Cingulum (hippocampus) FAconv	rs2452170	MAMSTR	19	49213504	G	A	32459	0.468684	-0.0108198	0.00756545	0.15267	-1.43015947498166	0.6275197710718
Cingulum (hippocampus) FAconv	rs17125924	FERMT2	14	53391680	G	A	32424	0.0901955	-0.018698	0.0130907	0.153195	-1.4283422582444	0.629023128898129
Cingulum (cingulate gyrus) AxDconv	rs3935067	EPHA1	7	143104331	C	G	31525	0.388945	-0.0115665	0.00810996	0.153807	-1.42620925380643	0.630880218068536
Cingulum (cingulate gyrus) RDconv	rs2154482	APP	21	27520931	T	G	32176	0.452853	0.0105476	0.00740762	0.154478	1.42388513449664	0.632212190082645
Cingulum (cingulate gyrus) MDconv	rs11787077	CLU	8	27465312	T	C	32313	0.40739	0.0109795	0.00771357	0.154619	1.42340057846108	0.632212190082645
Cingulum (hippocampus) MO	rs190982	MEF2C	5	88223420	G	A	30443	0.397201	-0.0116986	0.00822007	0.154686	-1.42317522843479	0.632212190082645
UF MO	rs2242595	MYO15A	17	18059454	A	G	32214	0.120398	-0.0167484	0.0117726	0.154833	-1.42265939554559	0.632212190082645
UF AxDconv	rs6586028	TSPAN14	10	82253984	C	T	32198	0.203227	0.0129085	0.00907566	0.154932	1.42232080091145	0.632212190082645
Cingulum (cingulate gyrus) MO	rs602602	MINDY2	15	59057023	A	T	32160	0.287671	0.0120855	0.00850321	0.155232	1.4212867846378	0.632589855818743
Cingulum (cingulate gyrus) AxDconv	rs12592898	CTSH	15	79229199	A	G	32216	0.1259	0.0167759	0.0118103	0.155477	1.4204465593592	0.632589855818743
Cingulum (cingulate gyrus) FAconv	rs7908662	PLEKHA1	10	124172912	G	A	32553	0.472015	0.0106925	0.00752805	0.155505	1.42035454068451	0.632589855818743
UF MDconv	rs7933202	MS4A6A	11	59936926	C	A	31665	0.393889	0.0106833	0.00753362	0.156165	1.41808320568332	0.634338335046249
Fornix-stria terminalis FAconv	rs16941239	FOXF1	16	86454210	A	T	32416	0.0209002	-0.0350049	0.02469	0.156256	-1.41777642770352	0.634338335046249
Cingulum (hippocampus) FAconv	rs2632516	TSPOAP1	17	56409089	C	G	31964	0.447738	-0.0108023	0.00762306	0.156467	-1.41705561808513	0.634542761806982
Fornix-stria terminalis FAconv	rs62374257	COX7C	5	86223195	C	T	32354	0.233681	-0.0118321	0.00835885	0.156917	-1.41551768484899	0.635541658137155
Cingulum (cingulate gyrus) MO	rs6742	SLC2A4RG	20	62374441	T	C	29459	0.200041	-0.0142676	0.0100861	0.157194	-1.41458046222028	0.635541658137155
Cingulum (cingulate gyrus) RDconv	rs4236673	CLU	8	27464929	A	G	32302	0.406925	0.0105805	0.00747965	0.157196	1.41457153743825	0.635541658137155
Fornix-stria terminalis MDconv	rs17125944	FERMT2	14	53400629	C	T	32223	0.0904323	0.0184292	0.0130379	0.157503	1.41350984437678	0.636131748466258
Cingulum (cingulate gyrus) AxDconv	rs111278892	CNN2	19	1039323	G	C	32201	0.154716	0.0152883	0.0108264	0.157911	1.41213145643981	0.636658664627931
UF MO	rs7185636	IQCK	16	19808163	C	T	32276	0.173163	0.0143203	0.010145	0.15808	1.41156234598324	0.636658664627931
Cingulum (cingulate gyrus) MDconv	rs6891966	HAVCR2	5	156526331	A	G	32299	0.229821	0.0127806	0.00905508	0.158117	1.41142872288262	0.636658664627931
UF AxDconv	rs76928645	SEC61G	7	54941328	T	C	32091	0.101212	-0.018012	0.0127708	0.158422	-1.41040498637517	0.63723716904277
Cingulum (cingulate gyrus) MO	rs12881735	SLC24A4	14	92932828	C	T	32206	0.236059	0.0127816	0.00908228	0.159334	1.4073118203799	0.640209095528455
Fornix (column and body) MO	rs12444183	PLCG2	16	81773209	A	G	31224	0.378891	-0.0108792	0.00773324	0.159485	-1.40681008219065	0.640209095528455
Cingulum (cingulate gyrus) AxDconv	rs679515	CR1	1	207750568	T	C	32283	0.174163	-0.0144641	0.0102908	0.159861	-1.405536984491	0.641066954314721
Fornix-stria terminalis RDconv	rs708382	FAM171A2	17	42442344	C	T	32243	0.389108	-0.0103903	0.00739633	0.160081	-1.40479129514232	0.641298123732251
Fornix-stria terminalis AxDconv	rs3752246	ABCA7	19	1056492	G	C	32351	0.176857	-0.0133447	0.00953627	0.161704	-1.39936264388487	0.647143667679838
Fornix-stria terminalis RDconv	rs59685680	SPPL2A	15	51001534	G	T	32139	0.195495	-0.0126918	0.00907861	0.162116	-1.39798933977779	0.648135829959514
Fornix-stria terminalis MDconv	rs113706587	RASGEF1C	5	179628150	A	G	31811	0.0976706	-0.0177623	0.0127133	0.16237	-1.39714314930034	0.648139141414141
Cingulum (cingulate gyrus) MDconv	rs4575098	ADAMTS4	1	161155392	A	G	32151	0.234301	-0.0125567	0.00898898	0.162445	-1.39689931449397	0.648139141414141
Fornix-stria terminalis RDconv	rs6489896	TPCN1	12	113719788	C	T	32270	0.0692904	-0.0198151	0.0142026	0.162964	-1.39517412304789	0.649103460381144
Cingulum (hippocampus) FAconv	rs11218343	SORL1	11	121435587	C	T	32547	0.0372538	0.0276142	0.0198135	0.163406	1.39370631135337	0.649103460381144
UF AxDconv	rs3822030	IDUA	4	987343	G	T	31550	0.429873	-0.0109137	0.00783214	0.163485	-1.39345057672616	0.649103460381144
Cingulum (cingulate gyrus) FAconv	rs10947943	UNC5CL	6	41004093	A	G	32175	0.153302	-0.0146165	0.0104921	0.163591	-1.3930957577606	0.649103460381144
UF AxDconv	rs7810606	EPHA1	7	143108158	T	C	31740	0.483428	-0.0108035	0.00775814	0.163759	-1.39253738653853	0.649103460381144
Fornix-stria terminalis MDconv	rs8025980	SPPL2A	15	50994011	G	A	32061	0.340304	-0.0110436	0.00793122	0.163795	-1.39242134249208	0.649103460381144
Cingulum (cingulate gyrus) RDconv	rs2830489	ADAMTS1	21	28148191	T	C	32355	0.275043	-0.0115295	0.00828104	0.163837	-1.39227681547245	0.649103460381144
Fornix (column and body) FAconv	rs34173062	SHARPIN	8	145158607	A	G	30658	0.0565105	-0.0203327	0.0146117	0.164063	-1.3915355502782	0.64934754509018
Fornix (column and body) MO	rs7908662	PLEKHA1	10	124172912	G	A	32222	0.471665	0.0103442	0.00744283	0.164581	1.38982080740793	0.65014000999001
Cingulum (cingulate gyrus) RDconv	rs2081545	MS4A4A	11	59958380	A	C	32110	0.405092	0.0104514	0.00752143	0.164665	1.38954959362781	0.65014000999001
Fornix (column and body) RDconv	rs1582763	MS4A4A	11	60021948	A	G	32313	0.37895	-0.00989395	0.00712179	0.164757	-1.38925045529284	0.65014000999001
Cingulum (cingulate gyrus) AxDconv	rs1800978	ABCA1	9	107665978	G	C	32126	0.123374	0.0165964	0.011953	0.164994	1.38847151342759	0.650425449101796
Fornix-stria terminalis RDconv	rs6584063	BLNK	10	98026407	G	A	32298	0.0378042	0.0262061	0.0188958	0.165479	1.38687433186211	0.651561155378486
Fornix (column and body) AxDconv	rs10437655	SPI1	11	47391948	A	G	32037	0.388348	-0.00990572	0.00714471	0.165612	-1.38644115716383	0.651561155378486
Cingulum (cingulate gyrus) MO	rs10498633	SLC24A4	14	92926952	T	G	32348	0.232225	0.0126203	0.0091124	0.166066	1.38495895702559	0.652118353174603
UF AxDconv	rs12590654	SLC24A4	14	92938855	A	G	31406	0.339855	-0.0108391	0.00783083	0.166312	-1.38415723492912	0.652118353174603
Fornix-stria terminalis FAconv	rs1476679	ZCWPW1	7	100004446	C	T	32481	0.307195	-0.0105988	0.00765907	0.166414	-1.38382336236645	0.652118353174603
Fornix-stria terminalis FAconv	rs1476679	ZCWPW1	7	100004446	C	T	32481	0.307195	-0.0105988	0.00765907	0.166414	-1.38382336236645	0.652118353174603
UF MDconv	rs7401792	SLC24A4	14	92931261	G	A	31721	0.344204	-0.0107044	0.0077395	0.166638	-1.38308676271077	0.652348959365709
UF AxDconv	rs6605556	HLA-DQA1	6	32583099	G	A	32041	0.180238	0.0138676	0.0100399	0.167201	1.3812488172193	0.653131719367589
Fornix (column and body) MO	rs1354106	CD33	19	51737991	G	T	31388	0.352029	-0.0108382	0.00784715	0.167229	-1.38116386203908	0.653131719367589
Cingulum (hippocampus) MO	rs785129	HS3ST5	6	114612895	T	C	32008	0.34368	-0.0113953	0.00825254	0.167334	-1.38082335862656	0.653131719367589
Fornix-stria terminalis MO	rs72777026	ADAM17	2	9699011	G	A	31672	0.139729	-0.0140167	0.0101854	0.168772	-1.3761560665266	0.657964926108374
UF MDconv	rs7908662	PLEKHA1	10	124172912	G	A	31808	0.471564	0.0101477	0.00737861	0.169041	1.37528613112768	0.657964926108374
UF AxDconv	rs708382	FAM171A2	17	42442344	C	T	32092	0.389007	-0.0102957	0.00748674	0.169072	-1.37519133828609	0.657964926108374
Cingulum (hippocampus) RDconv	rs9331896	CLU	8	27467686	C	T	31945	0.413101	0.0106411	0.00775054	0.169768	1.37294949771242	0.660023228346457
Cingulum (hippocampus) AxDconv	rs12151021	ABCA7	19	1050874	A	G	31718	0.322577	-0.0112259	0.00818709	0.170323	-1.37117095329354	0.660929738878143
Cingulum (hippocampus) AxDconv	rs2093760	CR1	1	207786828	A	G	32351	0.179469	-0.0134137	0.00979625	0.170914	-1.36926885287738	0.660929738878143
Fornix-stria terminalis RDconv	rs12151021	ABCA7	19	1050874	A	G	31716	0.322566	-0.0107165	0.00782644	0.170916	-1.36926878631919	0.660929738878143
Fornix (column and body) FAconv	rs7225151	SCIMP	17	5137047	A	G	32485	0.121318	-0.013675	0.0099925	0.171148	-1.3685263947961	0.660929738878143
Fornix (column and body) FAconv	rs4147929	ABCA7	19	1063443	A	G	32484	0.175286	-0.0117506	0.00858951	0.171306	-1.36801750041621	0.660929738878143
Cingulum (hippocampus) MDconv	rs6584063	BLNK	10	98026407	G	A	32294	0.0378089	-0.0272547	0.0199273	0.171405	-1.36770661354022	0.660929738878143
UF RDconv	rs12590654	SLC24A4	14	92938855	A	G	31151	0.339652	-0.0109327	0.00799539	0.171506	-1.36737545010312	0.660929738878143
UF AxDconv	rs2154481	APP	21	27473875	C	T	31471	0.481364	0.0101154	0.00739874	0.171571	1.36717873583881	0.660929738878143
Fornix-stria terminalis MDconv	rs6943429	UMAD1	7	7856894	T	C	30466	0.410687	0.0107546	0.00787133	0.171845	1.36630023134591	0.660929738878143
Cingulum (hippocampus) AxDconv	rs5011436	TMEM106B	7	12268758	C	A	32110	0.416895	0.0104521	0.00765103	0.171907	1.36610364878977	0.660929738878143
Fornix (column and body) RDconv	rs3935067	EPHA1	7	143104331	C	G	31550	0.388986	0.00977011	0.00715797	0.172276	1.36492748642422	0.660929738878143
UF MO	rs61762319	MME	3	154801978	G	A	32289	0.0297005	-0.030545	0.0223787	0.172281	-1.36491395836219	0.660929738878143
Fornix-stria terminalis MDconv	rs10933431	INPP5D	2	233981912	G	C	32348	0.222008	0.0123045	0.00901807	0.172434	1.364427200055	0.660929738878143
Fornix-stria terminalis MO	rs62039712	WWOX	16	79355857	A	G	30374	0.106703	-0.0159772	0.0117115	0.172494	-1.36423173803526	0.660929738878143
UF RDconv	rs73223431	PTK2B	8	27219987	T	C	31608	0.370428	0.0105732	0.00775208	0.172593	1.36391781302567	0.660929738878143
Fornix (column and body) RDconv	rs7185636	IQCK	16	19808163	C	T	32358	0.173126	0.0125159	0.00917992	0.172755	1.36339968104297	0.660929738878143
Fornix-stria terminalis AxDconv	rs1800978	ABCA1	9	107665978	G	C	32131	0.123354	-0.015192	0.0111457	0.172871	-1.36303686623541	0.660929738878143
Fornix (column and body) FAconv	rs6448453	CLNK	4	11026028	A	G	32569	0.266496	0.0100621	0.00738459	0.173013	1.36258072553791	0.660929738878143
Fornix-stria terminalis AxDconv	rs6733839	BIN1	2	127892810	T	C	30447	0.387197	0.010484	0.00770818	0.173792	1.36011354171802	0.663264154589372
Fornix (column and body) MO	rs2632516	TSPOAP1	17	56409089	C	G	31637	0.44764	-0.0101983	0.00750303	0.174076	-1.3592242067538	0.663706756756757
Fornix-stria terminalis AxDconv	rs28394864	ZNF652	17	47450775	A	G	31848	0.459841	-0.00999482	0.00736017	0.174476	-1.35796048189104	0.664590356798457
UF MO	rs59685680	SPPL2A	15	51001534	G	T	32078	0.195368	-0.0130213	0.00960198	0.175066	-1.35610571986195	0.665266937799043
Fornix-stria terminalis MO	rs9331896	CLU	8	27467686	C	T	31952	0.413073	-0.00964754	0.00711725	0.175254	-1.35551512171134	0.665266937799043
Cingulum (cingulate gyrus) FAconv	rs114812713	OARD1	6	41034000	C	G	32364	0.023761	-0.0335366	0.0247549	0.175499	-1.35474592908879	0.665266937799043
Cingulum (cingulate gyrus) MO	rs7185636	IQCK	16	19808163	C	T	32335	0.173125	0.0138363	0.010214	0.175532	1.35464068925005	0.665266937799043
Cingulum (hippocampus) AxDconv	rs6733839	BIN1	2	127892810	T	C	30448	0.387201	0.0108078	0.00798026	0.175636	1.35431677664637	0.665266937799043
Cingulum (hippocampus) MO	rs9331896	CLU	8	27467686	C	T	31947	0.413075	-0.0107141	0.00791444	0.17582	-1.3537407574004	0.665266937799043
Cingulum (hippocampus) MDconv	rs12590654	SLC24A4	14	92938855	A	G	31553	0.339793	-0.0110437	0.00815996	0.175926	-1.35340124216295	0.665266937799043
UF AxDconv	rs6943429	UMAD1	7	7856894	T	C	30670	0.41076	-0.0108912	0.00804865	0.176001	-1.35317102868183	0.665266937799043
Fornix-stria terminalis MO	rs1532278	CLU	8	27466315	T	C	32354	0.402315	-0.00961583	0.00712026	0.176859	-1.35048860575316	0.667870984703633
Cingulum (cingulate gyrus) MDconv	rs17125924	FERMT2	14	53391680	G	A	32196	0.0902752	0.0178478	0.013226	0.177194	1.3494480568577	0.667964599236641
UF MO	rs867611	PICALM	11	85776544	G	A	32033	0.317235	-0.0111029	0.00822832	0.177222	-1.34935199408871	0.667964599236641
Fornix-stria terminalis FAconv	rs7908662	PLEKHA1	10	124172912	G	A	32553	0.472015	-0.00955561	0.0070866	0.177528	-1.34840544125533	0.668480076263108
Cingulum (hippocampus) FAconv	rs6656401	CR1	1	207692049	A	G	32537	0.175385	0.0132737	0.00985306	0.177926	1.34716524612658	0.669340666666667
Fornix (column and body) AxDconv	rs9381563	CD2AP	6	47432637	C	T	31704	0.360428	-0.00979976	0.00730159	0.179551	-1.3421405474698	0.67434444971537
Cingulum (hippocampus) RDconv	rs12881735	SLC24A4	14	92932828	C	T	32204	0.236027	-0.0120826	0.00900796	0.179815	-1.34132478385783	0.67434444971537
Cingulum (cingulate gyrus) MDconv	rs4236673	CLU	8	27464929	A	G	32286	0.406926	0.0103488	0.00771732	0.179924	1.34098365753915	0.67434444971537
Cingulum (hippocampus) FAconv	rs2526377	TSPOAP1	17	56410041	G	A	31754	0.447125	-0.0102483	0.00764262	0.179939	-1.34094067217787	0.67434444971537
Cingulum (cingulate gyrus) FAconv	rs7185636	IQCK	16	19808163	C	T	32556	0.173301	0.0133154	0.00995169	0.180894	1.33800389682556	0.676540170132325
Cingulum (cingulate gyrus) MO	rs12151021	ABCA7	19	1050874	A	G	31715	0.322545	0.0111402	0.00832963	0.181088	1.33741834871417	0.676540170132325
UF AxDconv	rs4575098	ADAMTS4	1	161155392	A	G	32377	0.234024	-0.0121309	0.00907178	0.181153	-1.33721276309611	0.676540170132325
Cingulum (cingulate gyrus) AxDconv	rs72777026	ADAM17	2	9699011	G	A	31664	0.139701	-0.0152281	0.0113894	0.18121	-1.33704145960279	0.676540170132325
Fornix-stria terminalis FAconv	rs1140239	DOC2A	16	30021402	T	C	32424	0.404885	0.00956795	0.00716659	0.181851	1.33507707291752	0.678292209631728
Cingulum (hippocampus) RDconv	rs76726049	ALPK2	18	56189459	C	T	32065	0.0122408	0.0463815	0.0348262	0.182926	1.33179904784329	0.68165820754717
Cingulum (hippocampus) RDconv	rs7384878	SPDYE3	7	99932049	C	T	31828	0.313686	0.0110114	0.00827465	0.183274	1.33073906449215	0.682311310084826
Fornix (column and body) AxDconv	rs12446759	PLCG2	16	81773003	G	A	32356	0.390716	-0.00944761	0.00710438	0.183575	-1.3298289224394	0.682788370998117
Cingulum (cingulate gyrus) RDconv	rs62039712	WWOX	16	79355857	A	G	30375	0.1067	0.0163624	0.0123252	0.184326	1.32755655080648	0.683379588014981
Fornix-stria terminalis FAconv	rs5011436	TMEM106B	7	12268758	C	A	32325	0.416937	0.00947914	0.0071405	0.184338	1.32751768083468	0.683379588014981
Fornix (column and body) MO	rs9271192	HLA-DQA1	6	32578530	C	A	32230	0.279103	-0.0109419	0.00824458	0.184454	-1.32716281484321	0.683379588014981
UF MDconv	rs7146179	FERMT2	14	53298853	A	G	31824	0.0977093	-0.0163463	0.012319	0.184535	-1.32691776929946	0.683379588014981
Fornix-stria terminalis FAconv	rs1859788	PILRA	7	99971834	A	G	32356	0.317113	-0.0100778	0.00759844	0.18474	-1.32629855601939	0.683379588014981
Fornix (column and body) FAconv	rs113260531	SCIMP	17	5138980	A	G	32506	0.12107	-0.0132582	0.00999711	0.184772	-1.32620327274582	0.683379588014981
UF AxDconv	rs6504163	ACE	17	61545779	C	T	31950	0.371268	0.0106282	0.00802879	0.185582	1.32376111468851	0.684655633147114
Fornix (column and body) RDconv	rs11771145	EPHA1	7	143110762	A	G	32371	0.346977	-0.009615	0.00726609	0.185746	-1.32327014942011	0.684655633147114
Cingulum (hippocampus) AxDconv	rs34173062	SHARPIN	8	145158607	A	G	30453	0.0563984	0.022332	0.0168794	0.185826	1.32303280922308	0.684655633147114
Fornix (column and body) AxDconv	rs2830500	ADAMTS1	21	28156856	A	C	32052	0.292213	0.0102003	0.00770989	0.18583	1.32301498464959	0.684655633147114
UF AxDconv	rs1354106	CD33	19	51737991	G	T	31351	0.352062	-0.0102441	0.00774608	0.186003	-1.32248827794188	0.684655633147114
UF AxDconv	rs4985556	IL34	16	70694000	A	C	32566	0.119619	-0.0156346	0.0118262	0.186157	-1.32203074529435	0.684655633147114
Cingulum (cingulate gyrus) AxDconv	rs4844610	CR1	1	207802552	A	C	32323	0.174845	-0.0135542	0.0102632	0.186615	-1.32066022293242	0.685561418047882
Cingulum (cingulate gyrus) MO	rs74685827	SORL1	11	121353077	G	T	32348	0.0190738	0.0367404	0.0278406	0.186945	1.31966983470184	0.685561418047882
Cingulum (hippocampus) AxDconv	rs3935067	EPHA1	7	143104331	C	G	31531	0.388966	-0.0103159	0.00782822	0.187576	-1.31778360853425	0.685561418047882
Fornix-stria terminalis AxDconv	rs785129	HS3ST5	6	114612895	T	C	32011	0.343616	0.0101941	0.00773622	0.187602	1.3177107166032	0.685561418047882
Cingulum (hippocampus) AxDconv	rs10808026	EPHA1	7	143099133	A	C	31989	0.212432	0.0122174	0.00927215	0.187621	1.31764477494432	0.685561418047882
Fornix-stria terminalis MO	rs2830500	ADAMTS1	21	28156856	A	C	32050	0.292231	-0.0102344	0.00777069	0.187823	-1.31705163891495	0.685561418047882
Fornix (column and body) RDconv	rs708382	FAM171A2	17	42442344	C	T	32264	0.389025	0.00931388	0.00707436	0.187983	1.31656856591974	0.685561418047882
Cingulum (hippocampus) RDconv	rs17125924	FERMT2	14	53391680	G	A	32204	0.0902372	0.0174695	0.0132706	0.188035	1.31640619112926	0.685561418047882
Cingulum (hippocampus) MDconv	rs17125944	FERMT2	14	53400629	C	T	32221	0.0904379	0.0174307	0.0132434	0.188113	1.31618013501065	0.685561418047882
Cingulum (hippocampus) AxDconv	rs6489896	TPCN1	12	113719788	C	T	32272	0.0693016	-0.0195458	0.0148559	0.188276	-1.31569275506701	0.685561418047882
Cingulum (cingulate gyrus) RDconv	rs871269	TNIP1	5	150432388	T	C	32355	0.318513	0.0103936	0.00790148	0.188378	1.3153991404142	0.685561418047882
Cingulum (cingulate gyrus) FAconv	rs6931277	HLA-DQA1	6	32583357	T	A	32552	0.187669	0.0126133	0.00959138	0.188486	1.31506623655824	0.685561418047882
Cingulum (hippocampus) MO	rs708382	FAM171A2	17	42442344	C	T	32241	0.389132	0.0104684	0.00797195	0.189133	1.31315424707882	0.687281830726771
UF RDconv	rs7146179	FERMT2	14	53298853	A	G	31939	0.0975923	-0.0164412	0.0125408	0.189853	-1.31101684103088	0.688679422548121
Fornix (column and body) MO	rs6069736	CSTF1	20	54983075	T	C	32066	0.0871952	-0.0171792	0.0131089	0.190028	-1.31049897397951	0.688679422548121
Fornix (column and body) FAconv	rs6966331	EPDR1	7	37883793	T	C	32489	0.340207	-0.00903877	0.00689777	0.190064	-1.31039016957654	0.688679422548121
Fornix-stria terminalis MO	rs3935067	EPHA1	7	143104331	C	G	31533	0.388973	-0.00950185	0.00725364	0.190215	-1.30994231861521	0.688679422548121
UF RDconv	rs112403360	ANKH	5	14724413	A	T	31875	0.0739765	0.0185752	0.0142063	0.191033	1.30753257357651	0.691007646520147
UF AxDconv	rs28834970	PTK2B	8	27195121	C	T	32396	0.370725	-0.0103714	0.00793669	0.191294	-1.30676642277826	0.691318664226898
Cingulum (hippocampus) MO	rs149080927	KLF16	19	1854253	G	GC	30765	0.461807	0.0104458	0.00800196	0.191755	1.30540517573195	0.692351234003656
Cingulum (hippocampus) MDconv	rs1761461	LILRA5	19	54825174	A	C	31453	0.503497	-0.0100741	0.00773122	0.19256	-1.30304143459894	0.694622831050228
Cingulum (hippocampus) MDconv	rs9304690	SIGLEC11	19	50453317	T	C	32081	0.247171	-0.0114973	0.00883404	0.193094	-1.30147701391436	0.69484674796748
Fornix-stria terminalis MO	rs2830489	ADAMTS1	21	28148191	T	C	32354	0.275051	-0.0102355	0.00786873	0.193333	-1.30078170174857	0.69484674796748
Cingulum (cingulate gyrus) MO	rs593742	ADAM10	15	59045774	G	A	32095	0.304284	0.010896	0.0083778	0.193404	1.30058010456206	0.69484674796748
Cingulum (hippocampus) MO	rs6586028	TSPAN14	10	82253984	C	T	32348	0.203274	0.0125597	0.00966435	0.193743	1.29959076399344	0.69484674796748
Cingulum (hippocampus) FAconv	rs867611	PICALM	11	85776544	G	A	32310	0.317023	-0.0105369	0.00810817	0.193758	-1.29954108016975	0.69484674796748
Fornix-stria terminalis MO	rs1358782	RBCK1	20	393978	A	G	31742	0.231318	-0.010891	0.00838515	0.193999	-1.29884378931802	0.69484674796748
Fornix-stria terminalis MO	rs11787077	CLU	8	27465312	T	C	32328	0.407402	-0.00922126	0.00710386	0.194265	-1.29806330642777	0.69484674796748
UF MDconv	rs983392	MS4A6A	11	59923508	G	A	31570	0.406699	0.00973696	0.00750139	0.19428	1.29802076681788	0.69484674796748
Fornix (column and body) MDconv	rs11771145	EPHA1	7	143110762	A	G	32356	0.346999	-0.00941526	0.00725816	0.194563	-1.29719653465892	0.69484674796748
Cingulum (hippocampus) FAconv	rs5848	GRN	17	42430244	T	C	31497	0.276042	0.0111136	0.00856838	0.194614	1.29704798339943	0.69484674796748
Cingulum (cingulate gyrus) MO	rs111278892	CNN2	19	1039323	G	C	32203	0.154722	0.0137882	0.0106326	0.194706	1.29678535823787	0.69484674796748
Cingulum (cingulate gyrus) MO	rs7209200	ZFP3	17	4969940	T	C	32261	0.322076	-0.0106746	0.00823211	0.194733	-1.2967027894428	0.69484674796748
Cingulum (hippocampus) RDconv	rs3752231	ABCA7	19	1043638	T	C	31893	0.252845	0.0114839	0.00886859	0.195358	1.29489580643597	0.695092019400353
Cingulum (cingulate gyrus) FAconv	rs9473117	CD2AP	6	47431284	C	A	32019	0.275461	-0.0109409	0.00845686	0.195759	-1.2937307700494	0.695092019400353
Fornix (column and body) MO	rs6489896	TPCN1	12	113719788	C	T	32158	0.0692363	-0.0188224	0.0145675	0.196331	-1.29208168869058	0.695092019400353
Cingulum (cingulate gyrus) MDconv	rs10808026	EPHA1	7	143099133	A	C	31976	0.212425	0.0120473	0.00932839	0.196543	1.29146615868333	0.695092019400353
Fornix-stria terminalis MDconv	rs616338	ABI3	17	47297297	T	C	32348	0.010928	-0.0464629	0.0359771	0.196546	-1.29145762165377	0.695092019400353
Cingulum (cingulate gyrus) MDconv	rs17125944	FERMT2	14	53400629	C	T	32214	0.0904265	0.0170659	0.013215	0.196565	1.29140370790768	0.695092019400353
Cingulum (hippocampus) MO	rs114812713	OARD1	6	41034000	C	G	32143	0.0237843	-0.0332009	0.025713	0.19663	-1.29121067164469	0.695092019400353
Fornix (column and body) MO	rs9271058	HLA-DRB1	6	32575406	A	T	32236	0.279191	-0.0106296	0.00824305	0.197214	-1.28952268881057	0.695092019400353
Fornix-stria terminalis MDconv	rs429358	APOE	19	45411941	C	T	32348	0.151169	-0.0134953	0.0104741	0.19759	-1.2884448305821	0.695092019400353
Cingulum (cingulate gyrus) MO	rs2081545	MS4A4A	11	59958380	A	C	32103	0.405087	0.0101091	0.00784738	0.197673	1.28821339096616	0.695092019400353
Fornix (column and body) MO	rs889555	BCKDK	16	31122571	T	C	32091	0.282696	0.0106063	0.00823721	0.197882	1.28760830426807	0.695092019400353
Cingulum (hippocampus) MDconv	rs61762319	MME	3	154801978	G	A	32346	0.02971	0.0287406	0.0223249	0.197962	1.28737866686973	0.695092019400353
Fornix-stria terminalis AxDconv	rs1859788	PILRA	7	99971834	A	G	32138	0.316992	0.0101182	0.00786112	0.19805	1.28711939265652	0.695092019400353
Fornix (column and body) MO	rs4575098	ADAMTS4	1	161155392	A	G	32052	0.234276	-0.0112677	0.00875579	0.198135	-1.28688559227665	0.695092019400353
Cingulum (cingulate gyrus) MDconv	rs6504163	ACE	17	61545779	C	T	31729	0.371301	-0.0102377	0.0079568	0.198214	-1.2866604665192	0.695092019400353
Cingulum (cingulate gyrus) FAconv	rs2830489	ADAMTS1	21	28148191	T	C	32569	0.275062	0.0108301	0.0084191	0.198315	1.28637265265884	0.695092019400353
UF AxDconv	rs2154482	APP	21	27520931	T	G	32020	0.452795	0.00945003	0.00734873	0.198464	1.28594056387975	0.695092019400353
UF MO	rs6584063	BLNK	10	98026407	G	A	32237	0.0378137	0.025678	0.0199713	0.198533	1.28574504413834	0.695092019400353
UF MO	rs11771145	EPHA1	7	143110762	A	G	32289	0.3471	-0.0103202	0.00802846	0.198633	-1.28545200449401	0.695092019400353
Fornix (column and body) AxDconv	rs7933202	MS4A6A	11	59936926	C	A	32196	0.393931	-0.00915613	0.00712313	0.19865	-1.28540824047855	0.695092019400353
UF RDconv	rs7209200	ZFP3	17	4969940	T	C	31853	0.322199	0.01028	0.0079986	0.198714	1.28522491436001	0.695092019400353
Cingulum (cingulate gyrus) MDconv	rs7068231	ANK3	10	61784928	T	G	31310	0.39489	0.0101886	0.00793327	0.19904	1.28428756364021	0.695092019400353
Fornix (column and body) MO	rs9381040	TREML2	6	41154650	T	C	32111	0.291131	-0.0104961	0.00817366	0.199093	-1.28413709403132	0.695092019400353
Fornix (column and body) AxDconv	rs9473117	CD2AP	6	47431284	C	A	31808	0.275481	-0.0100697	0.007843	0.199172	-1.28390921841132	0.695092019400353
Fornix-stria terminalis RDconv	rs113706587	RASGEF1C	5	179628150	A	G	31812	0.0976518	-0.0157133	0.0122458	0.199438	-1.28315830733803	0.695092019400353
Fornix (column and body) MO	rs59735493	KAT8	16	31133100	A	G	32129	0.286641	0.0105349	0.00821193	0.199536	1.2828774721655	0.695092019400353
UF AxDconv	rs17125944	FERMT2	14	53400629	C	T	32073	0.0906058	-0.0162911	0.0126994	0.199553	-1.28282438540403	0.695092019400353
Cingulum (cingulate gyrus) MDconv	rs1846190	HLA-DQA1	6	32583813	A	G	32318	0.283495	-0.0107358	0.00837309	0.199782	-1.28217898051974	0.695276563876652
Cingulum (hippocampus) RDconv	rs3865444	CD33	19	51727962	A	C	32347	0.322967	0.0104212	0.0081377	0.200333	1.28060754267176	0.696580413732394
Cingulum (cingulate gyrus) MO	rs2093760	CR1	1	207786828	A	G	32347	0.179476	-0.0127408	0.00996647	0.201119	-1.27836636241317	0.698202416520211
Cingulum (cingulate gyrus) AxDconv	rs2081545	MS4A4A	11	59958380	A	C	32101	0.405096	0.0102132	0.00798981	0.201153	1.278278206866	0.698202416520211
Cingulum (hippocampus) RDconv	rs1476679	ZCWPW1	7	100004446	C	T	32260	0.307161	0.0105691	0.00827805	0.201686	1.27676203936917	0.698374539877301
Cingulum (hippocampus) RDconv	rs1476679	ZCWPW1	7	100004446	C	T	32260	0.307161	0.0105691	0.00827805	0.201686	1.27676203936917	0.698374539877301
Cingulum (cingulate gyrus) MO	rs679515	CR1	1	207750568	T	C	32285	0.174137	-0.0129029	0.010107	0.201733	-1.27663005837538	0.698374539877301
Cingulum (cingulate gyrus) AxDconv	rs6605556	HLA-DQA1	6	32583099	G	A	31825	0.180157	-0.0130723	0.0102442	0.201932	-1.27606840944144	0.698451313485114
Cingulum (hippocampus) MDconv	rs2632516	TSPOAP1	17	56409089	C	G	31745	0.447614	0.00984183	0.00772062	0.202399	1.27474606961617	0.699454111986002
Cingulum (cingulate gyrus) FAconv	rs2830500	ADAMTS1	21	28156856	A	C	32263	0.292177	0.0105762	0.00831455	0.203369	1.27201111304881	0.701533086312119
UF RDconv	rs6014724	CASS4	20	54998544	G	A	31708	0.0873597	0.0168218	0.0132247	0.203374	1.27199860866409	0.701533086312119
Cingulum (cingulate gyrus) MO	rs1582763	MS4A4A	11	60021948	A	G	32290	0.378972	0.0100749	0.00792372	0.203554	1.27148612015568	0.701533086312119
Cingulum (cingulate gyrus) MDconv	rs8025980	SPPL2A	15	50994011	G	A	32052	0.340384	0.0102178	0.00803886	0.203711	1.27105087039705	0.701533086312119
Cingulum (cingulate gyrus) AxDconv	rs8025980	SPPL2A	15	50994011	G	A	32059	0.340341	0.0105071	0.00827808	0.204346	1.26926775290889	0.702917798085292
Cingulum (hippocampus) MO	rs7146179	FERMT2	14	53298853	A	G	32348	0.097394	-0.0166015	0.0130832	0.204469	-1.26891739024092	0.702917798085292
Fornix-stria terminalis AxDconv	rs9304690	SIGLEC11	19	50453317	T	C	32086	0.247164	-0.010734	0.00846366	0.204709	-1.26824565259001	0.703130913043478
Fornix-stria terminalis FAconv	rs6504163	ACE	17	61545779	C	T	31953	0.37128	0.00932891	0.00738225	0.20634	1.26369467303329	0.707746050347222
Cingulum (hippocampus) MDconv	rs2526377	TSPOAP1	17	56410041	G	A	31537	0.447015	0.00977979	0.00774027	0.206411	1.26349468429396	0.707746050347222
Fornix (column and body) AxDconv	rs74685827	SORL1	11	121353077	G	T	32356	0.0190691	-0.0317487	0.0251598	0.206991	-1.2618820499368	0.70787871883061
Fornix-stria terminalis RDconv	rs6931277	HLA-DQA1	6	32583357	T	A	32333	0.18761	-0.0116669	0.00924613	0.207016	-1.26181440234996	0.70787871883061
UF MDconv	rs117618017	APH1B	15	63569902	T	C	31824	0.140664	0.0133007	0.0105522	0.207502	1.26046701161843	0.70787871883061
Fornix-stria terminalis RDconv	rs28834970	PTK2B	8	27195121	C	T	32182	0.370393	-0.0094257	0.0074792	0.207578	-1.26025510749813	0.70787871883061
Cingulum (cingulate gyrus) MO	rs7597763	INPP5D	2	234082577	C	A	31696	0.454332	-0.00984153	0.00781081	0.207674	-1.25998840069084	0.70787871883061
Cingulum (hippocampus) FAconv	rs7401792	SLC24A4	14	92931261	G	A	32461	0.343874	-0.00999268	0.00793312	0.207808	-1.25961538461538	0.70787871883061
Cingulum (cingulate gyrus) AxDconv	rs62039712	WWOX	16	79355857	A	G	30366	0.106682	-0.0164914	0.0130945	0.20788	-1.25941425789454	0.70787871883061
Fornix-stria terminalis MDconv	rs76320948	MEIOSIN	19	46241841	T	C	32348	0.0392296	-0.0243204	0.0193195	0.208083	-1.25885245477367	0.70787871883061
Cingulum (cingulate gyrus) RDconv	rs2830500	ADAMTS1	21	28156856	A	C	32051	0.292222	-0.0102935	0.00817786	0.208137	-1.25870337716713	0.70787871883061
Cingulum (hippocampus) MO	rs1358782	RBCK1	20	393978	A	G	31736	0.231346	-0.0117321	0.00932467	0.208327	-1.25817857361172	0.70787871883061
Cingulum (hippocampus) FAconv	rs9331896	CLU	8	27467686	C	T	32161	0.413	-0.00961337	0.00764227	0.208421	-1.25792074867808	0.70787871883061
Cingulum (cingulate gyrus) RDconv	rs7185636	IQCK	16	19808163	C	T	32342	0.173134	-0.012291	0.00978968	0.209294	-1.25550579794232	0.710233075601375
Fornix-stria terminalis MO	rs1140239	DOC2A	16	30021402	T	C	32213	0.405116	0.00892737	0.00711368	0.209494	1.25495805265348	0.710301545064378
UF MO	rs1859788	PILRA	7	99971834	A	G	32076	0.317028	-0.0103122	0.00822431	0.209892	-1.25386810565263	0.711040651801029
UF AxDconv	rs9304690	SIGLEC11	19	50453317	T	C	31933	0.246829	-0.0106298	0.00848443	0.210259	-1.25285964997059	0.711483190761334
Cingulum (hippocampus) RDconv	rs12459419	CD33	19	51728477	T	C	32347	0.32309	0.0101854	0.00813493	0.210549	1.25205748543626	0.711483190761334
Cingulum (cingulate gyrus) MO	rs6504163	ACE	17	61545779	C	T	31737	0.371317	0.0100751	0.00804706	0.210563	1.25202247777449	0.711483190761334
Cingulum (hippocampus) AxDconv	rs7225151	SCIMP	17	5137047	A	G	32268	0.121405	-0.0144308	0.0115315	0.210777	-1.25142435936348	0.711597564102564
Cingulum (hippocampus) RDconv	rs62374257	COX7C	5	86223195	C	T	32134	0.233398	-0.0112907	0.00903604	0.211475	-1.24951859442853	0.713344363791631
Fornix-stria terminalis AxDconv	rs117618017	APH1B	15	63569902	T	C	32351	0.140398	-0.0131009	0.0104985	0.212073	-1.24788303090918	0.714724381926684
Cingulum (hippocampus) RDconv	rs602602	MINDY2	15	59057023	A	T	32159	0.28768	-0.0105193	0.00843288	0.212246	-1.24741488079992	0.714724381926684
Cingulum (cingulate gyrus) AxDconv	rs10792832	PICALM	11	85867875	A	G	32318	0.367829	0.0101069	0.0081143	0.212923	1.24556646907312	0.715800975402884
Cingulum (hippocampus) MDconv	rs11218343	SORL1	11	121435587	C	T	32326	0.0371992	-0.025001	0.020078	0.213059	-1.24519374439685	0.715800975402884
Fornix (column and body) MDconv	rs3935067	EPHA1	7	143104331	C	G	31535	0.388981	0.00890286	0.00715073	0.213122	1.24502812999512	0.715800975402884
Cingulum (cingulate gyrus) MDconv	rs9381040	TREML2	6	41154650	T	C	32211	0.291081	-0.0104422	0.00839177	0.213373	-1.24433820278678	0.715800975402884
Fornix-stria terminalis MO	rs871269	TNIP1	5	150432388	T	C	32354	0.318477	0.00933896	0.0075084	0.213573	1.24380160886474	0.715800975402884
Fornix (column and body) MDconv	rs3822030	IDUA	4	987343	G	T	31350	0.430191	0.00875943	0.00704371	0.213653	1.24358186239922	0.715800975402884
Cingulum (cingulate gyrus) AxDconv	rs2154482	APP	21	27520931	T	G	32167	0.452871	0.0097805	0.00786991	0.213952	1.24277151835281	0.716195254237288
UF AxDconv	rs785129	HS3ST5	6	114612895	T	C	31861	0.343665	0.00961737	0.0077494	0.214589	1.24104704880378	0.717719348010161
Cingulum (cingulate gyrus) MDconv	rs2830500	ADAMTS1	21	28156856	A	C	32035	0.292243	-0.0104663	0.00843687	0.214773	-1.24054299758086	0.717727030456853
Fornix-stria terminalis RDconv	rs56407236	PRDM7	16	90170095	A	G	32350	0.0693045	0.0176879	0.014288	0.215734	1.23795492721165	0.719225875
Cingulum (cingulate gyrus) FAconv	rs9369716	CD2AP	6	47552180	T	A	32541	0.274546	-0.0103891	0.00839293	0.215775	-1.2378394672659	0.719225875
Fornix (column and body) RDconv	rs111278892	CNN2	19	1039323	G	C	32226	0.154751	-0.0118255	0.00955563	0.215888	-1.23754268426048	0.719225875
Cingulum (cingulate gyrus) FAconv	rs10948363	CD2AP	6	47487762	G	A	32547	0.274741	-0.0103721	0.00838897	0.216312	-1.23639731695309	0.719225875
Cingulum (cingulate gyrus) FAconv	rs7810606	EPHA1	7	143108158	T	C	31743	0.483429	-0.00936481	0.00757832	0.216557	-1.23573694433595	0.719225875
Cingulum (cingulate gyrus) FAconv	rs16824536	MME	3	154787511	A	G	32569	0.0573552	-0.0197905	0.016024	0.216812	-1.23505366949576	0.719225875
Fornix (column and body) AxDconv	rs6966331	EPDR1	7	37883793	T	C	32276	0.340392	0.00903971	0.00731951	0.216824	1.23501573192741	0.719225875
Cingulum (cingulate gyrus) RDconv	rs111278892	CNN2	19	1039323	G	C	32210	0.154704	-0.0125862	0.0101913	0.216831	-1.23499455417856	0.719225875
UF MDconv	rs17125944	FERMT2	14	53400629	C	T	31700	0.0907729	-0.0157254	0.0127387	0.217031	-1.23445877522824	0.719225875
Fornix-stria terminalis MO	rs7908662	PLEKHA1	10	124172912	G	A	32338	0.471721	-0.00868539	0.00703835	0.217199	-1.23400939140566	0.719225875
Fornix (column and body) MO	rs602602	MINDY2	15	59057023	A	T	32050	0.287785	0.0100988	0.00818638	0.217346	1.23360997168468	0.719225875
Cingulum (hippocampus) RDconv	rs6966331	EPDR1	7	37883793	T	C	32267	0.34041	-0.00990705	0.00803354	0.217497	-1.23321101282872	0.719225875
Fornix (column and body) FAconv	rs4663105	BIN1	2	127891427	C	A	31564	0.415758	0.00829505	0.00673076	0.217796	1.23240911873251	0.719225875
UF RDconv	rs4985556	IL34	16	70694000	A	C	31939	0.119681	0.0141862	0.0115146	0.217942	1.23201848088514	0.719225875
UF AxDconv	rs10838725	CELF1	11	47557871	C	T	32533	0.303123	0.0102681	0.00834111	0.218314	1.23102320914123	0.719225875
Fornix (column and body) MO	rs2526377	TSPOAP1	17	56410041	G	A	31435	0.447049	-0.00925745	0.00752168	0.218409	-1.2307689239638	0.719225875
Cingulum (cingulate gyrus) AxDconv	rs6742	SLC2A4RG	20	62374441	T	C	29457	0.20002	-0.0126399	0.01027	0.218416	-1.23075949367089	0.719225875
Cingulum (cingulate gyrus) RDconv	rs785129	HS3ST5	6	114612895	T	C	32015	0.343636	-0.00961014	0.00780977	0.218499	-1.23052791567485	0.719225875
UF RDconv	rs6448453	CLNK	4	11026028	A	G	31939	0.266492	0.0103597	0.00842735	0.21896	1.22929509276344	0.719321115702479
Cingulum (hippocampus) RDconv	rs12446759	PLCG2	16	81773003	G	A	32347	0.390732	-0.00958146	0.00779732	0.219141	-1.2288145157567	0.719321115702479
UF AxDconv	rs1532278	CLU	8	27466315	T	C	32566	0.402245	-0.00957595	0.00779527	0.219285	-1.2284308304908	0.719321115702479
Fornix (column and body) FAconv	rs1140239	DOC2A	16	30021402	T	C	32424	0.404885	0.00816401	0.00665062	0.219613	1.22755622784041	0.719321115702479
Cingulum (cingulate gyrus) FAconv	rs7767350	CD2AP	6	47485126	T	C	32565	0.274804	-0.0102884	0.00838637	0.219897	-1.22680015310557	0.719321115702479
Fornix-stria terminalis RDconv	rs10131280	TMEM121	14	107121607	A	G	31935	0.125411	-0.0134491	0.0109648	0.219983	-1.22657048008172	0.719321115702479
Cingulum (hippocampus) RDconv	rs593742	ADAM10	15	59045774	G	A	32094	0.304294	-0.0101854	0.00830853	0.22024	-1.22589675911383	0.719321115702479
Cingulum (hippocampus) AxDconv	rs4504245	CLNK	4	11014822	A	G	31494	0.207643	0.0115652	0.0094351	0.220289	1.22576337293722	0.719321115702479
Fornix-stria terminalis RDconv	rs10933431	INPP5D	2	233981912	G	C	32350	0.222025	0.0106465	0.00868579	0.220297	1.22573767037886	0.719321115702479
UF MDconv	rs867611	PICALM	11	85776544	G	A	31570	0.317073	0.00969397	0.00790957	0.220349	1.22560012744056	0.719321115702479
UF MO	rs708382	FAM171A2	17	42442344	C	T	32182	0.389022	0.00956726	0.00781757	0.221022	1.22381507297025	0.72078048679868
Cingulum (hippocampus) MDconv	rs12881735	SLC24A4	14	92932828	C	T	32203	0.236018	-0.0110115	0.00900038	0.221161	-1.22344834329217	0.72078048679868
Fornix-stria terminalis RDconv	rs1582763	MS4A4A	11	60021948	A	G	32292	0.379026	0.00909777	0.00744492	0.221704	1.22201044470592	0.721577800658979
UF RDconv	rs11257238	USP6NL	10	11717397	C	T	31370	0.370099	0.00956463	0.0078281	0.221771	1.22183288409704	0.721577800658979
UF MO	rs616338	ABI3	17	47297297	T	C	32289	0.010917	-0.0446808	0.0366465	0.222754	-1.21923785354672	0.724179670781893
Cingulum (cingulate gyrus) FAconv	rs1358782	RBCK1	20	393978	A	G	31954	0.231348	-0.010927	0.0089723	0.223277	-1.21785941174504	0.724927239112572
Cingulum (hippocampus) AxDconv	rs7920721	ECHDC3	10	11720308	G	A	31765	0.38182	0.00960254	0.00788602	0.223351	1.21766619917271	0.724927239112572
Cingulum (hippocampus) AxDconv	rs111278892	CNN2	19	1039323	G	C	32207	0.154733	-0.0127126	0.0104507	0.22382	-1.21643526270967	0.725853037766831
UF RDconv	rs7274581	CASS4	20	55018260	C	T	31701	0.0837986	0.0163513	0.0134482	0.224035	1.21587275620529	0.725954265791632
Fornix-stria terminalis MO	rs6966331	EPDR1	7	37883793	T	C	32274	0.340382	0.00895249	0.00737709	0.224918	1.21355304056206	0.728218114754098
Cingulum (cingulate gyrus) AxDconv	rs10933431	INPP5D	2	233981912	G	C	32346	0.222037	0.0114135	0.00941216	0.225268	1.21263344439534	0.72874267594108
Fornix-stria terminalis AxDconv	rs28834970	PTK2B	8	27195121	C	T	32183	0.370382	0.00916037	0.00755702	0.225449	1.21216696528526	0.72874267594108
Fornix-stria terminalis FAconv	rs6584063	BLNK	10	98026407	G	A	32516	0.0378275	-0.022332	0.0184398	0.225866	-1.2110760420395	0.729493622240393
Cingulum (cingulate gyrus) MO	rs5848	GRN	17	42430244	T	C	31285	0.276059	-0.010596	0.00875609	0.226227	-1.21012917866308	0.73006262254902
Fornix-stria terminalis MO	rs117618017	APH1B	15	63569902	T	C	32354	0.1404	-0.0121665	0.0100709	0.227017	-1.20808467962148	0.730127497969131
Cingulum (cingulate gyrus) MDconv	rs59685680	SPPL2A	15	51001534	G	T	32128	0.195577	0.0115405	0.009553	0.227028	1.20804982727939	0.730127497969131
Fornix-stria terminalis MO	rs10952097	ICA1	7	8244012	T	C	32148	0.10671	0.013758	0.0113903	0.227096	1.20786985417417	0.730127497969131
Fornix-stria terminalis FAconv	rs889555	BCKDK	16	31122571	T	C	32420	0.282449	-0.00947465	0.00784894	0.227384	-1.20712478372876	0.730127497969131
UF AxDconv	rs149080927	KLF16	19	1854253	G	GC	30620	0.461708	-0.00907263	0.00751601	0.227391	-1.20710722843636	0.730127497969131
Cingulum (cingulate gyrus) FAconv	rs34173062	SHARPIN	8	145158607	A	G	30658	0.0565105	-0.0201856	0.0167261	0.227498	-1.20683243553488	0.730127497969131
Cingulum (hippocampus) RDconv	rs8025980	SPPL2A	15	50994011	G	A	32060	0.340346	0.00973023	0.0080634	0.227541	1.20671552942927	0.730127497969131
UF RDconv	rs2718058	GPR141	7	37841534	G	A	31666	0.365676	-0.00932624	0.00774599	0.228586	-1.2040087838998	0.732643309002433
Fornix (column and body) MO	rs7274581	CASS4	20	55018260	C	T	31994	0.0838751	-0.0160477	0.0133317	0.228696	-1.20372495630715	0.732643309002433
Cingulum (cingulate gyrus) FAconv	rs6605556	HLA-DQA1	6	32583099	G	A	32044	0.180237	0.0117895	0.0098068	0.229295	1.20217604111433	0.733596558704454
Fornix (column and body) AxDconv	rs708382	FAM171A2	17	42442344	C	T	32249	0.389128	0.00854913	0.00711244	0.229365	1.20199678310116	0.733596558704454
Cingulum (hippocampus) AxDconv	rs16824536	MME	3	154787511	A	G	32352	0.0571989	-0.0194371	0.0161885	0.229879	-1.20067331747846	0.734645671521036
UF MDconv	rs61732533	OPLAH	8	145108151	A	G	31824	0.0507164	-0.0201025	0.0167554	0.23023	-1.19976246463827	0.735059959677419
Fornix-stria terminalis FAconv	rs59685680	SPPL2A	15	51001534	G	T	32355	0.195518	0.0106294	0.00886661	0.230602	1.19881217285975	0.735059959677419
UF RDconv	rs1140239	DOC2A	16	30021402	T	C	31801	0.405176	0.00909304	0.00758687	0.230714	1.19852323817332	0.735059959677419
Cingulum (hippocampus) RDconv	rs113706587	RASGEF1C	5	179628150	A	G	31809	0.0976453	0.0154909	0.0129261	0.230753	1.19842025050092	0.735059959677419
UF MDconv	rs2081545	MS4A4A	11	59958380	A	C	31583	0.404901	0.00897792	0.00749972	0.231268	1.19710069175916	0.736106849315068
Cingulum (cingulate gyrus) MDconv	rs561655	PICALM	11	85800279	G	A	32339	0.346718	0.00953473	0.0079758	0.231908	1.19545750896462	0.73741265060241
Fornix-stria terminalis MDconv	rs17125924	FERMT2	14	53391680	G	A	32205	0.090281	0.0155912	0.0130487	0.232147	1.1948469962525	0.73741265060241
UF MO	rs190982	MEF2C	5	88223420	G	A	30391	0.39719	-0.009625	0.00806016	0.232421	-1.19414502937907	0.73741265060241
Fornix-stria terminalis MO	rs4236673	CLU	8	27464929	A	G	32301	0.406938	-0.00848708	0.0071073	0.232425	-1.1941356070519	0.73741265060241
Cingulum (hippocampus) MDconv	rs3935067	EPHA1	7	143104331	C	G	31525	0.388961	-0.00940881	0.00789255	0.233217	-1.19211281524982	0.73933158105939
Fornix (column and body) FAconv	rs1582763	MS4A4A	11	60021948	A	G	32510	0.379006	0.0080307	0.0067485	0.234048	1.18999777728384	0.739609872102318
UF AxDconv	rs62039712	WWOX	16	79355857	A	G	30572	0.106617	-0.0152693	0.0128324	0.234084	-1.18990212275178	0.739609872102318
Cingulum (hippocampus) MDconv	rs1800978	ABCA1	9	107665978	G	C	32126	0.123374	-0.0138412	0.0116331	0.23412	-1.18981183003671	0.739609872102318
Fornix-stria terminalis AxDconv	rs3822030	IDUA	4	987343	G	T	31345	0.430212	0.00886225	0.00744895	0.234152	1.18973143865914	0.739609872102318
Cingulum (hippocampus) MDconv	rs7902657	ANK3	10	61738152	G	T	32334	0.447099	0.00913516	0.0076798	0.234241	1.18950493502435	0.739609872102318
Cingulum (cingulate gyrus) AxDconv	rs12590654	SLC24A4	14	92938855	A	G	31553	0.339841	0.00993815	0.00838466	0.235907	1.1852776379722	0.744150997605746
Fornix-stria terminalis RDconv	rs73223431	PTK2B	8	27219987	T	C	32012	0.370564	-0.00888632	0.00749962	0.236056	-1.18490270173689	0.744150997605746
Fornix-stria terminalis MO	rs7810606	EPHA1	7	143108158	T	C	31531	0.483477	0.00838397	0.00708147	0.23644	1.18393073754461	0.744213335987261
Cingulum (cingulate gyrus) AxDconv	rs7933202	MS4A6A	11	59936926	C	A	32186	0.393914	0.00949899	0.00802626	0.236616	1.18348894752973	0.744213335987261
Fornix (column and body) FAconv	rs7908662	PLEKHA1	10	124172912	G	A	32553	0.472015	0.00778266	0.0065764	0.236641	1.18342254120796	0.744213335987261
UF MO	rs1800978	ABCA1	9	107665978	G	C	32069	0.12339	-0.0137785	0.0116581	0.237251	-1.18188212487455	0.74553814638027
Fornix-stria terminalis AxDconv	rs3752231	ABCA7	19	1043638	T	C	31897	0.252861	-0.0100281	0.0084896	0.237514	-1.18122173011685	0.745771303656598
Fornix-stria terminalis RDconv	rs2830489	ADAMTS1	21	28148191	T	C	32350	0.275054	-0.00957617	0.00811818	0.238161	-1.17959567292176	0.746584402216944
Fornix (column and body) MO	rs593742	ADAM10	15	59045774	G	A	31985	0.304393	0.00951037	0.00806645	0.238397	1.17900315504342	0.746584402216944
Cingulum (hippocampus) FAconv	rs7908662	PLEKHA1	10	124172912	G	A	32551	0.472029	0.00890912	0.00755759	0.238465	1.17883081776069	0.746584402216944
Cingulum (cingulate gyrus) AxDconv	rs6891966	HAVCR2	5	156526331	A	G	32306	0.229803	0.0109864	0.00932469	0.238716	1.17820538806116	0.746584402216944
Fornix-stria terminalis FAconv	rs111278892	CNN2	19	1039323	G	C	32424	0.154561	0.0114974	0.00975845	0.238718	1.17819940666807	0.746584402216944
Fornix-stria terminalis MDconv	rs1800978	ABCA1	9	107665978	G	C	32128	0.123366	-0.0134862	0.0114526	0.238969	-1.17756666608456	0.746778125
Fornix-stria terminalis MO	rs2718058	GPR141	7	37841534	G	A	32077	0.36615	0.0085433	0.00726449	0.239581	1.17603575749984	0.747127973395931
Cingulum (cingulate gyrus) AxDconv	rs3851179	EED	11	85868640	T	C	32346	0.369288	0.00952647	0.00810387	0.239777	1.17554575776758	0.747127973395931
Fornix (column and body) MDconv	rs7933202	MS4A6A	11	59936926	C	A	32196	0.393931	-0.00831609	0.00707729	0.23998	-1.17503875070825	0.747127973395931
Cingulum (hippocampus) RDconv	rs1859788	PILRA	7	99971834	A	G	32134	0.317001	0.00964804	0.00821203	0.240048	1.17486662859244	0.747127973395931
Cingulum (hippocampus) MO	rs4504245	CLNK	4	11014822	A	G	31490	0.207653	-0.0114153	0.00972199	0.240324	-1.17417318882245	0.747127973395931
UF MDconv	rs113706587	RASGEF1C	5	179628150	A	G	31301	0.0977445	-0.0145968	0.0124352	0.24046	-1.17382913021101	0.747127973395931
Cingulum (cingulate gyrus) MDconv	rs6943429	UMAD1	7	7856894	T	C	30456	0.410609	0.00935701	0.00797884	0.240905	1.17272811586647	0.747127973395931
Fornix (column and body) AxDconv	rs7767350	CD2AP	6	47485126	T	C	32352	0.274852	-0.00911869	0.00777676	0.240974	-1.17255643738524	0.747127973395931
Fornix (column and body) RDconv	rs6069736	CSTF1	20	54983075	T	C	32199	0.0871611	0.0143444	0.0122349	0.241031	1.17241661149662	0.747127973395931
Cingulum (cingulate gyrus) MO	rs7401792	SLC24A4	14	92931261	G	A	32242	0.343977	-0.00950107	0.00810847	0.241299	-1.17174633438861	0.747127973395931
Fornix-stria terminalis MDconv	rs1140239	DOC2A	16	30021402	T	C	32207	0.405114	-0.00892689	0.00761965	0.241373	-1.17156168590421	0.747127973395931
UF AxDconv	rs3848143	SNX1	15	64423506	G	A	32479	0.204163	-0.0111367	0.00951012	0.241584	-1.17103674822189	0.747127973395931
UF AxDconv	rs17125924	FERMT2	14	53391680	G	A	32055	0.0904539	-0.0148799	0.01271	0.241709	-1.17072383949646	0.747127973395931
Fornix (column and body) AxDconv	rs10948363	CD2AP	6	47487762	G	A	32334	0.274788	-0.00910691	0.00777919	0.241729	-1.17067586728181	0.747127973395931
UF MO	rs3851179	EED	11	85868640	T	C	32289	0.369398	-0.00924381	0.007903	0.242139	-1.16965835758573	0.747767043681747
Fornix-stria terminalis AxDconv	rs111278892	CNN2	19	1039323	G	C	32206	0.154723	-0.0117999	0.0100947	0.242436	-1.16892032452673	0.747767043681747
Cingulum (hippocampus) MO	rs2830489	ADAMTS1	21	28148191	T	C	32348	0.275071	-0.0102257	0.00875041	0.242565	-1.16859667147025	0.747767043681747
Cingulum (hippocampus) FAconv	rs76320948	MEIOSIN	19	46241841	T	C	32567	0.0392268	-0.0226401	0.0193789	0.242693	-1.16828612563149	0.747767043681747
Cingulum (hippocampus) AxDconv	rs7912495	USP6NL	10	11718713	G	A	31781	0.455539	0.00898729	0.00770435	0.243404	1.16652151057519	0.748890627420604
Cingulum (cingulate gyrus) FAconv	rs12151021	ABCA7	19	1050874	A	G	31931	0.322351	0.00946446	0.00811826	0.243685	1.16582371099226	0.748890627420604
UF MDconv	rs149080927	KLF16	19	1854253	G	GC	30263	0.462	-0.00879118	0.0075443	0.243908	-1.16527444560794	0.748890627420604
UF MO	rs6504163	ACE	17	61545779	C	T	31679	0.371524	0.00931111	0.0079913	0.243956	1.16515585699448	0.748890627420604
Cingulum (hippocampus) AxDconv	rs113260531	SCIMP	17	5138980	A	G	32289	0.121171	-0.0134322	0.0115364	0.244288	-1.16433202732221	0.748890627420604
Cingulum (hippocampus) MDconv	rs4147929	ABCA7	19	1063443	A	G	32261	0.175398	-0.0116371	0.00999886	0.244486	-1.1638426780653	0.748890627420604
UF AxDconv	rs602602	MINDY2	15	59057023	A	T	32377	0.287874	-0.00987378	0.00848415	0.244509	-1.16379130496278	0.748890627420604
Cingulum (cingulate gyrus) MDconv	rs9331896	CLU	8	27467686	C	T	31937	0.413032	0.00899143	0.0077278	0.24462	1.16351743057533	0.748890627420604
Cingulum (hippocampus) MO	rs1846190	HLA-DQA1	6	32583813	A	G	32327	0.283447	-0.00997594	0.00857656	0.244764	-1.16316331955936	0.748890627420604
Cingulum (cingulate gyrus) AxDconv	rs12444183	PLCG2	16	81773209	A	G	31326	0.378982	0.00950254	0.00817598	0.245134	1.1622508861323	0.748942554012346
Cingulum (cingulate gyrus) RDconv	rs9331896	CLU	8	27467686	C	T	31953	0.41306	0.00870268	0.00749012	0.245281	1.16188792702921	0.748942554012346
Cingulum (cingulate gyrus) AxDconv	rs6931277	HLA-DQA1	6	32583357	T	A	32329	0.187587	-0.0116373	0.0100196	0.245459	-1.16145355103996	0.748942554012346
Cingulum (cingulate gyrus) RDconv	rs4504245	CLNK	4	11014822	A	G	31497	0.207639	0.0106822	0.00920051	0.245624	1.16104433341195	0.748942554012346
Fornix (column and body) AxDconv	rs6846529	CLNK	4	11025131	C	T	32315	0.267384	-0.00909318	0.00783363	0.245729	-1.16078752762129	0.748942554012346
UF AxDconv	rs17125924	FERMT2	14	53391680	G	A	32423	0.0901983	0.0154827	0.0133494	0.246126	1.15980493505326	0.749017989214176
Fornix-stria terminalis MDconv	rs6504163	ACE	17	61545779	C	T	31737	0.371302	-0.00910542	0.0078509	0.246133	-1.159793144735	0.749017989214176
Fornix (column and body) FAconv	rs7209200	ZFP3	17	4969940	T	C	32481	0.321634	-0.00812109	0.00701058	0.246699	-1.15840486807083	0.75016247113164
Fornix-stria terminalis FAconv	rs62039712	WWOX	16	79355857	A	G	30575	0.106623	-0.0136516	0.0117992	0.247275	-1.15699369448776	0.750337917933131
Fornix (column and body) MO	rs450674	MAF	16	79608408	C	T	31121	0.394284	-0.00890194	0.00769481	0.247323	-1.15687586828005	0.750337917933131
Fornix-stria terminalis FAconv	rs2154481	APP	21	27473875	C	T	31830	0.481433	-0.00825406	0.0071391	0.247609	-1.1561765488647	0.750337917933131
Fornix (column and body) RDconv	rs6846529	CLNK	4	11025131	C	T	32330	0.267399	-0.00900209	0.00779206	0.247971	-1.15529012866944	0.750337917933131
Cingulum (cingulate gyrus) MDconv	rs3740688	SPI1	11	47380340	G	T	32054	0.45453	-0.00883669	0.00765532	0.248369	-1.15432013292717	0.750337917933131
Cingulum (hippocampus) MO	rs117618017	APH1B	15	63569902	T	C	32348	0.140395	-0.0129251	0.0111996	0.248473	-1.15406800242866	0.750337917933131
Cingulum (hippocampus) FAconv	rs3851179	EED	11	85868640	T	C	32567	0.369285	-0.00897931	0.00778298	0.248619	-1.15371104641153	0.750337917933131
Fornix (column and body) MO	rs12151021	ABCA7	19	1050874	A	G	31609	0.322645	-0.00925434	0.00802182	0.248646	-1.15364593072395	0.750337917933131
Cingulum (hippocampus) MDconv	rs11257238	USP6NL	10	11717397	C	T	31773	0.37	0.00921254	0.00798795	0.248785	1.15330466515189	0.750337917933131
Cingulum (hippocampus) MO	rs3752231	ABCA7	19	1043638	T	C	31894	0.252853	-0.0104428	0.00905719	0.248918	-1.15298453493854	0.750337917933131
Fornix (column and body) FAconv	rs3935067	EPHA1	7	143104331	C	G	31745	0.389038	-0.00781675	0.00678001	0.248947	-1.15291127889192	0.750337917933131
Fornix (column and body) MDconv	rs12590654	SLC24A4	14	92938855	A	G	31563	0.339797	-0.00851266	0.0073932	0.249561	-1.15141751880106	0.750337917933131
Fornix (column and body) RDconv	rs871269	TNIP1	5	150432388	T	C	32371	0.318495	-0.00852935	0.00741048	0.249739	-1.15098482149604	0.750337917933131
Fornix-stria terminalis AxDconv	rs8025980	SPPL2A	15	50994011	G	A	32064	0.340319	-0.00888178	0.00771874	0.249865	-1.1506774421732	0.750337917933131
Cingulum (hippocampus) MDconv	rs2830500	ADAMTS1	21	28156856	A	C	32042	0.29221	-0.0097282	0.00845552	0.249932	-1.15051469336008	0.750337917933131
Fornix (column and body) MDconv	rs111278892	CNN2	19	1039323	G	C	32211	0.154714	-0.0109819	0.00954611	0.249976	-1.1504057673754	0.750337917933131
Fornix-stria terminalis FAconv	rs708382	FAM171A2	17	42442344	C	T	32461	0.389129	-0.00830863	0.00722249	0.249986	-1.15038303964422	0.750337917933131
Cingulum (cingulate gyrus) FAconv	rs7933202	MS4A6A	11	59936926	C	A	32407	0.393927	-0.00882769	0.00768516	0.250693	-1.14866704141488	0.751263646702047
Cingulum (hippocampus) MO	rs3848143	SNX1	15	64423506	G	A	32261	0.204287	-0.0110855	0.0096528	0.250792	-1.14842325542848	0.751263646702047
Cingulum (hippocampus) MO	rs6584063	BLNK	10	98026407	G	A	32296	0.0378065	0.0233864	0.0203669	0.250865	1.14825525730474	0.751263646702047
Cingulum (cingulate gyrus) MO	rs190982	MEF2C	5	88223420	G	A	30443	0.397218	-0.00930933	0.00811628	0.251384	-1.14699468229287	0.75173734939759
Cingulum (cingulate gyrus) AxDconv	rs16824536	MME	3	154787511	A	G	32346	0.0571941	0.0192316	0.0167708	0.251493	1.14673122331672	0.75173734939759
Cingulum (cingulate gyrus) AxDconv	rs4575098	ADAMTS4	1	161155392	A	G	32158	0.234296	-0.0106038	0.00925579	0.251947	-1.14563964826341	0.75173734939759
Fornix (column and body) FAconv	rs6943429	UMAD1	7	7856894	T	C	30673	0.41072	0.007866	0.00686773	0.252062	1.14535661710638	0.75173734939759
UF AxDconv	rs6931277	HLA-DQA1	6	32583357	T	A	32549	0.187671	0.0112348	0.0098193	0.252561	1.14415487865734	0.75173734939759
Fornix (column and body) MDconv	rs871269	TNIP1	5	150432388	T	C	32356	0.318504	-0.00846791	0.00740138	0.252583	-1.14409880319616	0.75173734939759
Fornix-stria terminalis MO	rs10933431	INPP5D	2	233981912	G	C	32354	0.222059	-0.00962958	0.00841801	0.252655	-1.1439259397411	0.75173734939759
Fornix (column and body) AxDconv	rs2718058	GPR141	7	37841534	G	A	32079	0.366159	0.0082449	0.0072078	0.252671	1.14388579039374	0.75173734939759
UF AxDconv	rs6584063	BLNK	10	98026407	G	A	32513	0.037831	0.0229356	0.0200533	0.252736	1.14373195434168	0.75173734939759
UF AxDconv	rs7274581	CASS4	20	55018260	C	T	32320	0.0838181	-0.0157597	0.0138102	0.2538	-1.14116377749779	0.753856906906907
UF AxDconv	rs11257238	USP6NL	10	11717397	C	T	31990	0.370131	-0.00917331	0.00804052	0.253918	-1.14088516663101	0.753856906906907
Fornix-stria terminalis RDconv	rs4575098	ADAMTS4	1	161155392	A	G	32162	0.234252	0.00974264	0.00854153	0.254028	1.14062000601766	0.753856906906907
Fornix-stria terminalis FAconv	rs4147929	ABCA7	19	1063443	A	G	32484	0.175286	-0.0105534	0.0092559	0.254212	-1.14018085761514	0.753856906906907
Cingulum (cingulate gyrus) AxDconv	rs12446759	PLCG2	16	81773003	G	A	32346	0.390728	0.0091197	0.00800542	0.254624	1.1391906983019	0.754512228057014
Fornix (column and body) MO	rs111278892	CNN2	19	1039323	G	C	32093	0.154753	0.0116512	0.0102407	0.255231	1.13773472516527	0.755421989528796
Cingulum (hippocampus) AxDconv	rs11257238	USP6NL	10	11717397	C	T	31779	0.369993	0.00901056	0.00792323	0.255441	1.13723317384451	0.755421989528796
UF AxDconv	rs2242595	MYO15A	17	18059454	A	G	32123	0.120552	-0.0128094	0.0112683	0.255638	-1.13676419690637	0.755421989528796
Fornix (column and body) FAconv	rs450674	MAF	16	79608408	C	T	31438	0.393918	-0.00773359	0.00680401	0.255696	-1.13662237415877	0.755421989528796
Cingulum (hippocampus) FAconv	rs4985556	IL34	16	70694000	A	C	32567	0.119615	-0.0131683	0.011597	0.256169	-1.13549193757006	0.755850186567164
Fornix (column and body) MO	rs3740688	SPI1	11	47380340	G	T	31954	0.454622	-0.00846166	0.00745542	0.256389	-1.13496758063261	0.755850186567164
Fornix-stria terminalis MDconv	rs6966331	EPDR1	7	37883793	T	C	32268	0.340446	-0.00896841	0.00790234	0.256415	-1.13490561023697	0.755850186567164
Fornix-stria terminalis MO	rs3740688	SPI1	11	47380340	G	T	32069	0.454551	-0.00799441	0.00705105	0.256883	-1.13379000290737	0.756665063385533
Fornix-stria terminalis RDconv	rs587709	LILRB2	19	54771451	C	T	31451	0.267321	-0.00945159	0.00834081	0.257141	-1.13317411618296	0.756860618479881
Fornix-stria terminalis FAconv	rs9381563	CD2AP	6	47432637	C	T	31913	0.360574	-0.0083918	0.00741198	0.257553	-1.13219409658418	0.757129309063893
Cingulum (hippocampus) AxDconv	rs9304690	SIGLEC11	19	50453317	T	C	32087	0.247156	-0.00991813	0.00876233	0.257674	-1.13190555480106	0.757129309063893
Fornix-stria terminalis MDconv	rs6489896	TPCN1	12	113719788	C	T	32268	0.0692792	-0.0166864	0.0147469	0.257837	-1.13151916674013	0.757129309063893
Cingulum (cingulate gyrus) AxDconv	rs7209200	ZFP3	17	4969940	T	C	32259	0.322081	-0.0094812	0.00838204	0.257999	-1.13113275527199	0.757129309063893
Fornix (column and body) MDconv	rs708382	FAM171A2	17	42442344	C	T	32249	0.389128	0.00798266	0.00706667	0.258636	1.12962116527304	0.758098852701702
Cingulum (hippocampus) MO	rs34173062	SHARPIN	8	145158607	A	G	30449	0.0563894	0.019631	0.0173942	0.259069	1.12859458900093	0.758098852701702
Cingulum (cingulate gyrus) MO	rs6605556	HLA-DQA1	6	32583099	G	A	31827	0.180177	-0.0113535	0.0100607	0.25911	-1.12850000496983	0.758098852701702
Cingulum (cingulate gyrus) MDconv	rs867611	PICALM	11	85776544	G	A	32082	0.317063	0.00924502	0.00819428	0.259223	1.12822847156797	0.758098852701702
Cingulum (cingulate gyrus) MO	rs3822030	IDUA	4	987343	G	T	31342	0.430205	0.00885039	0.00784558	0.259289	1.12807338654376	0.758098852701702
UF RDconv	rs6846529	CLNK	4	11025131	C	T	31900	0.267539	0.00948564	0.0084207	0.259968	1.12646692080231	0.758327121771218
Fornix (column and body) MDconv	rs6846529	CLNK	4	11025131	C	T	32315	0.267384	-0.00876646	0.00778322	0.260026	-1.12632817779788	0.758327121771218
Fornix (column and body) AxDconv	rs9369716	CD2AP	6	47552180	T	A	32328	0.274592	-0.00876533	0.00778289	0.260068	-1.12623074462057	0.758327121771218
Cingulum (cingulate gyrus) RDconv	rs616338	ABI3	17	47297297	T	C	32355	0.0109257	0.039806	0.0353494	0.260135	1.12607286120839	0.758327121771218
UF AxDconv	rs10952097	ICA1	7	8244012	T	C	32359	0.106585	-0.0140428	0.012482	0.26057	-1.12504406345137	0.758666617754952
UF MDconv	rs6584063	BLNK	10	98026407	G	A	31772	0.0378006	0.0215987	0.0192053	0.260749	1.12462184917705	0.758666617754952
Cingulum (cingulate gyrus) MO	rs9304690	SIGLEC11	19	50453317	T	C	32083	0.247187	0.0100173	0.00891457	0.261143	1.12369974098582	0.758666617754952
Fornix (column and body) MDconv	rs9473117	CD2AP	6	47431284	C	A	31808	0.275481	-0.00875181	0.00779252	0.261393	-1.12310395096836	0.758666617754952
Cingulum (cingulate gyrus) MDconv	rs76320948	MEIOSIN	19	46241841	T	C	32339	0.0392405	0.021981	0.0195793	0.261579	1.12266526382455	0.758666617754952
Fornix (column and body) AxDconv	rs9304690	SIGLEC11	19	50453317	T	C	32091	0.247172	0.00904181	0.00805488	0.261639	1.12252572353654	0.758666617754952
Fornix-stria terminalis AxDconv	rs442495	ADAM10	15	59022615	C	T	32251	0.318161	0.00882203	0.00786059	0.26173	1.12231142954918	0.758666617754952
Cingulum (cingulate gyrus) RDconv	rs6733839	BIN1	2	127892810	T	C	30451	0.387196	0.00873266	0.00778191	0.261788	1.12217437621355	0.758666617754952
Fornix-stria terminalis FAconv	rs12590654	SLC24A4	14	92938855	A	G	31772	0.339607	0.00847024	0.00755527	0.262244	1.12110354758996	0.758949816849817
Fornix (column and body) RDconv	rs12590654	SLC24A4	14	92938855	A	G	31578	0.339778	-0.00829709	0.00740122	0.26227	-1.12104355768373	0.758949816849817
Fornix-stria terminalis FAconv	rs7274581	CASS4	20	55018260	C	T	32323	0.0838103	-0.0142163	0.0126989	0.262931	-1.11949066454575	0.759489854014599
Fornix-stria terminalis FAconv	rs72777026	ADAM17	2	9699011	G	A	31881	0.139738	-0.0114844	0.0102606	0.263026	-1.1192717774789	0.759489854014599
Fornix-stria terminalis AxDconv	rs199515	WNT3	17	44856641	G	C	32351	0.213842	-0.00993265	0.00887774	0.263214	-1.11882641302854	0.759489854014599
Cingulum (hippocampus) MDconv	rs2830489	ADAMTS1	21	28148191	T	C	32346	0.275026	-0.0095785	0.00856225	0.263273	-1.11868959677655	0.759489854014599
Fornix-stria terminalis AxDconv	rs10498633	SLC24A4	14	92926952	T	G	32351	0.232203	0.0096754	0.0086515	0.263418	1.11834941917587	0.759489854014599
Cingulum (hippocampus) RDconv	rs587709	LILRB2	19	54771451	C	T	31447	0.267323	0.009837	0.00880398	0.263851	1.11733556868598	0.759833746355685
Fornix (column and body) AxDconv	rs111278892	CNN2	19	1039323	G	C	32211	0.154714	-0.0107337	0.00960794	0.263922	-1.11716975751306	0.759833746355685
Cingulum (hippocampus) FAconv	rs6489896	TPCN1	12	113719788	C	T	32486	0.0692606	0.0165162	0.0147918	0.264177	1.1165781040847	0.760013947560087
Fornix-stria terminalis AxDconv	rs10131280	TMEM121	14	107121607	A	G	31936	0.125423	-0.0123643	0.0110786	0.264402	-1.11605256981929	0.760107641921397
Cingulum (hippocampus) RDconv	rs12539172	NYAP1	7	100091795	T	C	32347	0.322735	0.00907251	0.00814737	0.265472	1.11355075318784	0.762628654545454
Cingulum (hippocampus) MO	rs1532278	CLU	8	27466315	T	C	32348	0.402328	-0.00880658	0.00791794	0.266038	-1.11223121165354	0.763362599854757
UF MO	rs7920721	ECHDC3	10	11720308	G	A	31704	0.38186	-0.00885952	0.0079668	0.266114	-1.11205502836773	0.763362599854757
Cingulum (cingulate gyrus) MO	rs62374257	COX7C	5	86223195	C	T	32135	0.23339	-0.0101236	0.00911154	0.266537	-1.11107452746737	0.764021153846154
Fornix (column and body) AxDconv	rs6448453	CLNK	4	11026028	A	G	32356	0.266349	-0.00870117	0.00783959	0.267041	-1.10990115554512	0.764658441558442
Cingulum (cingulate gyrus) MO	rs6931277	HLA-DQA1	6	32583357	T	A	32331	0.187591	-0.0109188	0.00984033	0.267175	-1.10959693424916	0.764658441558442
UF AxDconv	rs6489896	TPCN1	12	113719788	C	T	32118	0.0692758	0.0159408	0.0143748	0.267455	1.10894064613073	0.764658441558442
Fornix (column and body) AxDconv	rs983392	MS4A6A	11	59923508	G	A	32099	0.40657	-0.00786253	0.00709406	0.267721	-1.10832583880035	0.764658441558442
Fornix-stria terminalis AxDconv	rs62039712	WWOX	16	79355857	A	G	30371	0.106697	-0.013521	0.0122089	0.268091	-1.10747077951331	0.764658441558442
UF AxDconv	rs6069736	CSTF1	20	54983075	T	C	32027	0.0872077	0.0143345	0.0129461	0.268185	1.10724465282981	0.764658441558442
UF AxDconv	rs7912495	USP6NL	10	11718713	G	A	31629	0.455484	-0.00825374	0.00745501	0.268233	-1.10714003066394	0.764658441558442
Cingulum (hippocampus) MDconv	rs190982	MEF2C	5	88223420	G	A	30441	0.397178	0.00890338	0.00804304	0.268308	1.10696701744614	0.764658441558442
Cingulum (cingulate gyrus) MDconv	rs871269	TNIP1	5	150432388	T	C	32339	0.318578	0.00901444	0.00815125	0.268771	1.10589664161938	0.765133917083631
Cingulum (hippocampus) RDconv	rs1800978	ABCA1	9	107665978	G	C	32127	0.123385	-0.0128675	0.0116426	0.269067	-1.10520845859172	0.765133917083631
Cingulum (hippocampus) MO	rs76726049	ALPK2	18	56189459	C	T	32066	0.0122404	-0.0392927	0.0355642	0.269229	-1.10483857362179	0.765133917083631
Fornix-stria terminalis MDconv	rs62374257	COX7C	5	86223195	C	T	32135	0.233375	-0.00981046	0.008889	0.269739	-1.10366295421307	0.765133917083631
Cingulum (cingulate gyrus) AxDconv	rs561655	PICALM	11	85800279	G	A	32346	0.346735	0.00905803	0.00821357	0.270109	1.10281278420955	0.765133917083631
Cingulum (cingulate gyrus) FAconv	rs4844610	CR1	1	207802552	A	C	32546	0.174768	0.0108312	0.00982208	0.270139	1.10273994917573	0.765133917083631
Fornix-stria terminalis AxDconv	rs7384878	SPDYE3	7	99932049	C	T	31832	0.313662	0.00873054	0.00792099	0.270373	1.1022031336992	0.765133917083631
Fornix (column and body) RDconv	rs6448453	CLNK	4	11026028	A	G	32371	0.266365	-0.00859441	0.00779798	0.270404	-1.10213286004837	0.765133917083631
Cingulum (cingulate gyrus) AxDconv	rs2154481	APP	21	27473875	C	T	31613	0.481432	0.00873072	0.00792313	0.270493	1.1019281521318	0.765133917083631
UF RDconv	rs7933202	MS4A6A	11	59936926	C	A	31780	0.393896	0.00843606	0.00765977	0.270746	1.10134638507423	0.765133917083631
Fornix-stria terminalis RDconv	rs2830500	ADAMTS1	21	28156856	A	C	32046	0.292236	-0.0088288	0.00801703	0.270786	-1.10125570192453	0.765133917083631
Fornix-stria terminalis FAconv	rs6931277	HLA-DQA1	6	32583357	T	A	32552	0.187669	0.00993906	0.00902894	0.270984	1.10080031543016	0.765133917083631
Fornix (column and body) AxDconv	rs12590654	SLC24A4	14	92938855	A	G	31563	0.339797	-0.00819099	0.00744109	0.270993	-1.1007782461978	0.765133917083631
Cingulum (cingulate gyrus) MDconv	rs4277405	ACE	17	61548918	C	T	32339	0.374316	-0.00864582	0.00785798	0.271219	-1.10025986322185	0.765144039971449
Cingulum (hippocampus) FAconv	rs12590654	SLC24A4	14	92938855	A	G	31770	0.339613	0.00886212	0.00805734	0.271384	1.09988159864174	0.765144039971449
Cingulum (hippocampus) FAconv	rs6943429	UMAD1	7	7856894	T	C	30671	0.410714	-0.00867465	0.00789219	0.271705	-1.09914358372011	0.765502674750356
Fornix-stria terminalis AxDconv	rs73223431	PTK2B	8	27219987	T	C	32013	0.370553	0.00831791	0.00757765	0.27234	1.09768991705872	0.766311213626686
Fornix (column and body) RDconv	rs6489896	TPCN1	12	113719788	C	T	32291	0.0693072	0.014892	0.0135846	0.272974	1.09624133209664	0.766311213626686
Cingulum (hippocampus) RDconv	rs2830500	ADAMTS1	21	28156856	A	C	32043	0.292186	-0.0092748	0.00846322	0.273125	-1.0958949430595	0.766311213626686
Cingulum (cingulate gyrus) AxDconv	rs10947943	UNC5CL	6	41004093	A	G	31957	0.153002	-0.0120262	0.0109745	0.273153	-1.09583124515923	0.766311213626686
Fornix-stria terminalis RDconv	rs889555	BCKDK	16	31122571	T	C	32203	0.282567	0.00880758	0.00803874	0.273236	1.09564185432045	0.766311213626686
Cingulum (cingulate gyrus) MO	rs12590654	SLC24A4	14	92938855	A	G	31556	0.339824	0.00902018	0.00823454	0.273338	1.09540787949296	0.766311213626686
Fornix-stria terminalis MDconv	rs59685680	SPPL2A	15	51001534	G	T	32137	0.195507	-0.0103248	0.0094258	0.27335	-1.0953765197649	0.766311213626686
Fornix (column and body) AxDconv	rs10947943	UNC5CL	6	41004093	A	G	31967	0.153017	0.0106568	0.00973913	0.273854	1.09422504884933	0.767179645390071
Fornix (column and body) RDconv	rs149080927	KLF16	19	1854253	G	GC	30786	0.461866	-0.00776602	0.0071013	0.274128	-1.09360539619506	0.767402976612332
Cingulum (cingulate gyrus) RDconv	rs7274581	CASS4	20	55018260	C	T	32109	0.083855	0.014495	0.0132652	0.274522	1.09270874166993	0.767961685552408
UF AxDconv	rs112403360	ANKH	5	14724413	A	T	32502	0.0739647	-0.0159508	0.0146052	0.274777	-1.09213156957796	0.768131033262562
UF RDconv	rs2830500	ADAMTS1	21	28156856	A	C	31638	0.292544	-0.00903681	0.00828664	0.275481	-1.09052764449765	0.768694530698659
UF RDconv	rs871269	TNIP1	5	150432388	T	C	31939	0.318326	0.00872935	0.00800516	0.275508	1.09046539981712	0.768694530698659
Fornix-stria terminalis MDconv	rs871269	TNIP1	5	150432388	T	C	32348	0.318536	0.00876871	0.00804236	0.275574	1.0903155292725	0.768694530698659
Cingulum (hippocampus) MO	rs16824536	MME	3	154787511	A	G	32348	0.0571596	-0.0181858	0.0166857	0.275757	-1.08990333039669	0.768694530698659
Cingulum (cingulate gyrus) FAconv	rs41289512	NECTIN2	19	45351516	G	C	32569	0.0426172	-0.0202157	0.0185857	0.276729	-1.08770183528196	0.770266690140845
Cingulum (hippocampus) MO	rs3865444	CD33	19	51727962	A	C	32348	0.322957	0.00903579	0.00830944	0.276854	1.08741262949128	0.770266690140845
Cingulum (hippocampus) AxDconv	rs6586028	TSPAN14	10	82253984	C	T	32352	0.203264	0.0101979	0.00937917	0.276906	1.08729237235278	0.770266690140845
Cingulum (hippocampus) AxDconv	rs450674	MAF	16	79608408	C	T	31230	0.3943	-0.00853173	0.00785194	0.277224	-1.08657605636314	0.770608585503167
Fornix (column and body) FAconv	rs1846190	HLA-DQA1	6	32583813	A	G	32548	0.283643	-0.00782244	0.00721027	0.277965	-1.08490250711832	0.771582396345748
Fornix-stria terminalis RDconv	rs6966331	EPDR1	7	37883793	T	C	32270	0.340409	-0.00825723	0.00761104	0.277965	-1.08490166915428	0.771582396345748
Fornix (column and body) FAconv	rs6605556	HLA-DQA1	6	32583099	G	A	32044	0.180237	-0.00928435	0.00856708	0.278487	-1.08372397596381	0.772488518258427
Cingulum (cingulate gyrus) RDconv	rs3822030	IDUA	4	987343	G	T	31349	0.430173	0.00814302	0.00751985	0.278866	1.08287000405593	0.77299698245614
Cingulum (hippocampus) RDconv	rs7401792	SLC24A4	14	92931261	G	A	32241	0.343925	0.00869903	0.00804162	0.279363	1.08175094073085	0.773831591865358
Fornix (column and body) AxDconv	rs2081545	MS4A4A	11	59958380	A	C	32111	0.40511	-0.00766317	0.00709079	0.279822	-1.08072161211938	0.774111484593837
Fornix-stria terminalis FAconv	rs3752246	ABCA7	19	1056492	G	C	32569	0.176748	-0.00995626	0.00921328	0.279856	-1.08064229025928	0.774111484593837
UF AxDconv	rs6605556	HLA-DQA1	6	32583099	G	A	31680	0.180129	0.0103272	0.00956934	0.2805	1.07919668441084	0.77458644304682
Cingulum (cingulate gyrus) FAconv	rs74685827	SORL1	11	121353077	G	T	32569	0.0190672	0.0292852	0.0271409	0.280585	1.0790062230803	0.77458644304682
Cingulum (cingulate gyrus) AxDconv	rs3822030	IDUA	4	987343	G	T	31340	0.430153	0.00861996	0.00798931	0.280616	1.0789367292044	0.77458644304682
Cingulum (hippocampus) FAconv	rs28394864	ZNF652	17	47450775	A	G	32063	0.45986	0.00816341	0.00758396	0.281746	1.07640467513014	0.77702890516039
Fornix-stria terminalis AxDconv	rs593742	ADAM10	15	59045774	G	A	32098	0.304302	0.00855698	0.00795356	0.281986	1.07586791323634	0.77702890516039
UF MO	rs41289512	NECTIN2	19	45351516	G	C	32289	0.0426616	0.0203616	0.0189299	0.282091	1.07563167264486	0.77702890516039
UF MO	rs11257238	USP6NL	10	11717397	C	T	31718	0.370042	-0.00860634	0.00800468	0.282301	-1.07516352933534	0.777059592822636
Cingulum (hippocampus) FAconv	rs10792832	PICALM	11	85867875	A	G	32539	0.367836	-0.00836604	0.00779291	0.283027	-1.07354505569806	0.777059592822636
UF RDconv	rs3822030	IDUA	4	987343	G	T	30945	0.430166	0.00818409	0.00762423	0.283077	1.07343167769073	0.777059592822636
Cingulum (cingulate gyrus) FAconv	rs1532278	CLU	8	27466315	T	C	32569	0.402223	-0.00817292	0.00761426	0.283105	-1.07337022901766	0.777059592822636
Cingulum (hippocampus) MO	rs12459419	CD33	19	51728477	T	C	32348	0.32308	0.00890955	0.0083066	0.283457	1.07258685864253	0.777059592822636
Fornix-stria terminalis FAconv	rs11771145	EPHA1	7	143110762	A	G	32569	0.347063	-0.0079547	0.00741667	0.283476	-1.07254333818277	0.777059592822636
Fornix (column and body) MDconv	rs6448453	CLNK	4	11026028	A	G	32356	0.266349	-0.00835064	0.00778914	0.283681	-1.07208754753413	0.777059592822636
Fornix (column and body) MDconv	rs6489896	TPCN1	12	113719788	C	T	32276	0.069293	0.0145409	0.0135701	0.283928	1.07153963493268	0.777059592822636
Cingulum (cingulate gyrus) AxDconv	rs12539172	NYAP1	7	100091795	T	C	32346	0.322729	0.00896145	0.0083643	0.283993	1.0713927047093	0.777059592822636
Fornix (column and body) FAconv	rs12881735	SLC24A4	14	92932828	C	T	32425	0.235929	0.00828134	0.0077355	0.284366	1.07056298881779	0.777059592822636
Fornix (column and body) AxDconv	rs7597763	INPP5D	2	234082577	C	A	31704	0.454328	0.00755346	0.00705853	0.284567	1.07011799907346	0.777059592822636
Fornix-stria terminalis FAconv	rs9271192	HLA-DQA1	6	32578530	C	A	32561	0.279199	-0.00840185	0.0078517	0.284589	-1.0700676286664	0.777059592822636
UF RDconv	rs2632516	TSPOAP1	17	56409089	C	G	31344	0.447486	0.00809391	0.00756851	0.28488	1.06941921197171	0.777059592822636
Fornix (column and body) MDconv	rs7767350	CD2AP	6	47485126	T	C	32352	0.274852	-0.0082618	0.00772672	0.284956	-1.06925060051354	0.777059592822636
Cingulum (hippocampus) AxDconv	rs1761461	LILRA5	19	54825174	A	C	31459	0.503497	-0.00819786	0.00766845	0.285053	-1.06903741955676	0.777059592822636
Fornix (column and body) AxDconv	rs7146179	FERMT2	14	53298853	A	G	32356	0.0974162	-0.0124667	0.0116718	0.285472	-1.06810431981357	0.777665103448276
Cingulum (cingulate gyrus) AxDconv	rs61732533	OPLAH	8	145108151	A	G	32346	0.0507791	-0.0190641	0.0178586	0.285746	-1.06750249179667	0.777875051688491
UF RDconv	rs3848143	SNX1	15	64423506	G	A	31856	0.204216	0.00987392	0.00925574	0.286067	1.06678882509664	0.778212568870523
UF MO	rs3752231	ABCA7	19	1043638	T	C	31837	0.252819	-0.00946059	0.00888102	0.286759	-1.0652593958802	0.779558189951824
Fornix (column and body) MDconv	rs9381563	CD2AP	6	47432637	C	T	31704	0.360428	-0.00771629	0.00725461	0.287492	-1.06363953403422	0.780908213058419
Fornix-stria terminalis FAconv	rs4985556	IL34	16	70694000	A	C	32569	0.119608	-0.0115628	0.0108745	0.287651	-1.06329486413168	0.780908213058419
Cingulum (hippocampus) RDconv	rs114812713	OARD1	6	41034000	C	G	32142	0.0237851	0.0267492	0.0251794	0.28808	1.06234461504246	0.781535714285714
Fornix (column and body) MDconv	rs10948363	CD2AP	6	47487762	G	A	32334	0.274788	-0.00819998	0.00772913	0.288727	-1.06091888737801	0.782598491083676
UF MO	rs28834970	PTK2B	8	27195121	C	T	32121	0.370272	0.00838515	0.00790597	0.288868	1.06060989353615	0.782598491083676
UF MDconv	rs12881735	SLC24A4	14	92932828	C	T	31682	0.235907	-0.00918237	0.00867707	0.289949	-1.05823394302455	0.783602834699454
UF MO	rs4985556	IL34	16	70694000	A	C	32289	0.119638	-0.0124616	0.0117759	0.289951	-1.05822909501609	0.783602834699454
UF MO	rs73223431	PTK2B	8	27219987	T	C	31952	0.370431	0.00838442	0.00792746	0.290218	1.05764267495516	0.783602834699454
Cingulum (cingulate gyrus) FAconv	rs871269	TNIP1	5	150432388	T	C	32569	0.318462	-0.008497	0.00803412	0.290231	-1.05761427511663	0.783602834699454
Fornix (column and body) MO	rs7384878	SPDYE3	7	99932049	C	T	31719	0.313771	-0.00849567	0.0080345	0.290329	-1.0573987180285	0.783602834699454
UF MO	rs17020490	PRKD3	2	37531939	C	T	32255	0.138103	0.0116898	0.0110575	0.290429	1.05718290752883	0.783602834699454
Fornix-stria terminalis AxDconv	rs602602	MINDY2	15	59057023	A	T	32163	0.287691	0.00852825	0.00807257	0.290764	1.05644794656472	0.783847477845944
Cingulum (cingulate gyrus) MDconv	rs114812713	OARD1	6	41034000	C	G	32134	0.023791	0.0265066	0.0251006	0.290962	1.05601459726062	0.783847477845944
UF MO	rs6891966	HAVCR2	5	156526331	A	G	32250	0.229814	-0.0096024	0.00909595	0.291115	-1.05567862620177	0.783847477845944
Fornix (column and body) AxDconv	rs11771145	EPHA1	7	143110762	A	G	32356	0.346999	-0.00770045	0.00730517	0.291833	-1.05410962373223	0.785245470027248
UF AxDconv	rs16941239	FOXF1	16	86454210	A	T	32413	0.0209021	-0.0282621	0.0268504	0.292536	-1.05257649792927	0.786015162822252
Fornix-stria terminalis FAconv	rs7209200	ZFP3	17	4969940	T	C	32481	0.321634	0.00794776	0.00755447	0.292772	1.05206056811398	0.786015162822252
UF MO	rs7908662	PLEKHA1	10	124172912	G	A	32273	0.471772	-0.00807508	0.00767618	0.292815	-1.05196595181457	0.786015162822252
Fornix-stria terminalis RDconv	rs9473117	CD2AP	6	47431284	C	A	31802	0.275517	0.00857199	0.00815546	0.293225	1.05107375917483	0.786015162822252
Cingulum (cingulate gyrus) FAconv	rs59735493	KAT8	16	31133100	A	G	32458	0.286416	0.00873631	0.00831262	0.293272	1.05096948976376	0.786015162822252
Fornix (column and body) MDconv	rs12444183	PLCG2	16	81773209	A	G	31336	0.378973	-0.00757583	0.00720901	0.293313	-1.05088354711673	0.786015162822252
Cingulum (hippocampus) AxDconv	rs59685680	SPPL2A	15	51001534	G	T	32141	0.195514	-0.00996848	0.0094967	0.293866	-1.04967830930744	0.786236698176908
Cingulum (cingulate gyrus) AxDconv	rs10808026	EPHA1	7	143099133	A	C	31983	0.21241	0.010076	0.00960613	0.294219	1.04891355832161	0.786236698176908
Fornix-stria terminalis RDconv	rs7810606	EPHA1	7	143108158	T	C	31527	0.483459	0.00766303	0.00730638	0.294264	1.04881350271954	0.786236698176908
Fornix-stria terminalis FAconv	rs9473117	CD2AP	6	47431284	C	A	32019	0.275461	-0.00834838	0.00796095	0.294332	-1.04866630238853	0.786236698176908
Fornix (column and body) RDconv	rs112403360	ANKH	5	14724413	A	T	32307	0.0740242	0.0137871	0.0131492	0.294404	1.04851245703161	0.786236698176908
Fornix (column and body) MDconv	rs9304690	SIGLEC11	19	50453317	T	C	32091	0.247172	0.00838696	0.00800304	0.294652	1.04797177072712	0.786236698176908
Fornix (column and body) MO	rs12292911	PSMC3	11	47449072	A	G	32222	0.389532	0.00792984	0.00756899	0.294789	1.04767478884237	0.786236698176908
UF RDconv	rs61732533	OPLAH	8	145108151	A	G	31939	0.0507373	-0.0178432	0.0170392	0.295016	-1.0471853138645	0.786311201079622
Fornix-stria terminalis MO	rs4147929	ABCA7	19	1063443	A	G	32269	0.175401	-0.00961687	0.00918942	0.295323	-1.04651544928842	0.786598685097775
Cingulum (cingulate gyrus) MO	rs72777026	ADAM17	2	9699011	G	A	31666	0.13974	-0.0116983	0.0111834	0.295539	-1.04604145429834	0.786643564690027
UF MO	rs10792832	PICALM	11	85867875	A	G	32261	0.367937	-0.00827395	0.00791317	0.295749	-1.04559234794652	0.786672424242424
UF MO	rs4277405	ACE	17	61548918	C	T	32289	0.374477	0.00824577	0.00789199	0.296102	1.044827730395	0.78708135935397
Fornix-stria terminalis MO	rs4504245	CLNK	4	11014822	A	G	31496	0.207661	0.00912587	0.00874231	0.296544	1.04387398753876	0.787494086021505
UF RDconv	rs74685827	SORL1	11	121353077	G	T	31939	0.0190989	-0.0281936	0.0270149	0.296656	-1.04363147744393	0.787494086021505
Cingulum (hippocampus) MO	rs11787077	CLU	8	27465312	T	C	32322	0.407416	-0.00824073	0.0078997	0.29687	-1.04316999379723	0.787532907991941
Cingulum (cingulate gyrus) FAconv	rs5848	GRN	17	42430244	T	C	31499	0.276056	-0.00889827	0.00853432	0.297112	-1.04264545974372	0.787533568075117
Cingulum (hippocampus) MDconv	rs17125924	FERMT2	14	53391680	G	A	32203	0.0902866	0.0138152	0.0132544	0.297269	1.04231047802994	0.787533568075117
UF AxDconv	rs113260531	SCIMP	17	5138980	A	G	32135	0.12113	0.0116177	0.0111654	0.298101	1.04050907267093	0.788254712566845
Cingulum (cingulate gyrus) FAconv	rs17125924	FERMT2	14	53391680	G	A	32426	0.09019	-0.0135627	0.0130398	0.298295	-1.04010030828694	0.788254712566845
UF MDconv	rs17125924	FERMT2	14	53391680	G	A	31681	0.0905906	-0.013261	0.012751	0.298339	-1.03999686299114	0.788254712566845
Fornix (column and body) RDconv	rs9304690	SIGLEC11	19	50453317	T	C	32106	0.24715	0.00833175	0.00801201	0.298382	1.03990758873242	0.788254712566845
Fornix-stria terminalis FAconv	rs9271058	HLA-DRB1	6	32575406	A	T	32567	0.279286	-0.00816091	0.00785026	0.298539	-1.03957193774474	0.788254712566845
Cingulum (cingulate gyrus) AxDconv	rs1582763	MS4A4A	11	60021948	A	G	32288	0.37898	0.00838135	0.00806752	0.298851	1.0389004303677	0.788491722296395
Cingulum (hippocampus) AxDconv	rs867611	PICALM	11	85776544	G	A	32095	0.317121	-0.00845885	0.0081451	0.299028	-1.03852009183435	0.788491722296395
Fornix (column and body) MO	rs7146179	FERMT2	14	53298853	A	G	32238	0.0973075	-0.0129102	0.0124473	0.299648	-1.03718878792991	0.789298303393214
Cingulum (hippocampus) MO	rs867611	PICALM	11	85776544	G	A	32091	0.317161	-0.00869523	0.0083929	0.300192	-1.03602211392963	0.789298303393214
Cingulum (hippocampus) MDconv	rs7810606	EPHA1	7	143108158	T	C	31523	0.483504	0.00798321	0.00770589	0.300208	1.03598805588972	0.789298303393214
Cingulum (cingulate gyrus) RDconv	rs17125924	FERMT2	14	53391680	G	A	32212	0.0902769	0.0132785	0.01282	0.300314	1.03576443057722	0.789298303393214
UF MO	rs12446759	PLCG2	16	81773003	G	A	32289	0.390613	-0.00808761	0.00780869	0.300333	-1.03571917952947	0.789298303393214
Cingulum (hippocampus) RDconv	rs2830489	ADAMTS1	21	28148191	T	C	32347	0.275002	-0.00886873	0.0085701	0.300741	-1.03484556772966	0.789845046542553
Cingulum (cingulate gyrus) FAconv	rs3935067	EPHA1	7	143104331	C	G	31745	0.389038	0.00802188	0.00776113	0.301324	1.03359691178991	0.790850365448505
UF RDconv	rs3935067	EPHA1	7	143104331	C	G	31132	0.388892	-0.00798386	0.00773474	0.301975	-1.03220793459121	0.791097948378557
Cingulum (hippocampus) AxDconv	rs13237518	TMEM106B	7	12269593	A	C	32341	0.416994	0.00786762	0.00762547	0.302186	1.03175541966594	0.791097948378557
Fornix (column and body) FAconv	rs10131280	TMEM121	14	107121607	A	G	32149	0.125354	-0.0102505	0.00993867	0.302364	-1.0313754254845	0.791097948378557
Cingulum (cingulate gyrus) RDconv	rs12446759	PLCG2	16	81773003	G	A	32355	0.390728	-0.00777089	0.00753564	0.302438	-1.03121831722322	0.791097948378557
Fornix-stria terminalis RDconv	rs6448453	CLNK	4	11026028	A	G	32350	0.266352	0.00840606	0.00815249	0.302492	1.03110338068492	0.791097948378557
Cingulum (cingulate gyrus) AxDconv	rs41289512	NECTIN2	19	45351516	G	C	32346	0.0426637	0.0200044	0.019406	0.30262	1.03083582397197	0.791097948378557
Cingulum (hippocampus) FAconv	rs59735493	KAT8	16	31133100	A	G	32456	0.286403	-0.00859477	0.00834511	0.303049	-1.02991692140667	0.791242696629214
Fornix (column and body) FAconv	rs7597763	INPP5D	2	234082577	C	A	31907	0.454305	-0.00684901	0.00665044	0.303076	-1.02985817479746	0.791242696629214
Fornix (column and body) MO	rs6014724	CASS4	20	54998544	G	A	32007	0.0875277	-0.0134565	0.0130995	0.304302	-1.02725294858582	0.793918692206077
UF MDconv	rs10792832	PICALM	11	85867875	A	G	31797	0.367739	0.00780769	0.0076086	0.304813	1.02616644323529	0.794414248194353
Fornix (column and body) MDconv	rs983392	MS4A6A	11	59923508	G	A	32099	0.40657	-0.00723097	0.00704841	0.304938	-1.02590087693537	0.794414248194353
Cingulum (hippocampus) RDconv	rs2718058	GPR141	7	37841534	G	A	32070	0.366183	-0.00810489	0.00791095	0.305592	-1.02451538690044	0.794414248194353
Cingulum (hippocampus) AxDconv	rs7810606	EPHA1	7	143108158	T	C	31529	0.483507	0.00782933	0.00764284	0.305646	1.02440061547802	0.794414248194353
Fornix-stria terminalis MDconv	rs3822030	IDUA	4	987343	G	T	31342	0.430205	0.00784041	0.00765394	0.305664	1.02436261585536	0.794414248194353
UF MDconv	rs3851179	EED	11	85868640	T	C	31824	0.369187	0.00778014	0.00759946	0.305941	1.02377537351338	0.794414248194353
Fornix (column and body) MO	rs1859788	PILRA	7	99971834	A	G	32025	0.317112	-0.00816004	0.0079736	0.306127	-1.02338216113173	0.794414248194353
Fornix (column and body) RDconv	rs9271192	HLA-DQA1	6	32578530	C	A	32363	0.279177	0.0078733	0.0076942	0.306177	1.02327727379065	0.794414248194353
Fornix (column and body) MDconv	rs9369716	CD2AP	6	47552180	T	A	32328	0.274592	-0.00791075	0.00773281	0.306302	-1.02301103997124	0.794414248194353
Fornix-stria terminalis RDconv	rs7767350	CD2AP	6	47485126	T	C	32346	0.274887	0.0082645	0.00808658	0.30678	1.02200188460387	0.794555701179554
Fornix-stria terminalis RDconv	rs9369716	CD2AP	6	47552180	T	A	32322	0.274627	0.00826993	0.00809295	0.306843	1.02186841633768	0.794555701179554
UF AxDconv	rs3935067	EPHA1	7	143104331	C	G	31381	0.388993	0.00773859	0.00757481	0.30696	1.02162166443779	0.794555701179554
Fornix-stria terminalis RDconv	rs9381563	CD2AP	6	47432637	C	T	31698	0.360464	0.00774777	0.00759255	0.307518	1.02044372444041	0.795478781925344
Cingulum (cingulate gyrus) FAconv	rs17125944	FERMT2	14	53400629	C	T	32444	0.0903249	-0.013284	0.0130298	0.307962	-1.019509125236	0.796105955497382
Fornix (column and body) RDconv	rs4575098	ADAMTS4	1	161155392	A	G	32183	0.234223	0.00832015	0.00817054	0.30853	1.01831090723502	0.796409725848564
Cingulum (cingulate gyrus) AxDconv	rs74685827	SORL1	11	121353077	G	T	32346	0.019075	0.0288645	0.0283472	0.308559	1.01824871592256	0.796409725848564
Fornix-stria terminalis MDconv	rs450674	MAF	16	79608408	C	T	31226	0.394303	-0.0079314	0.00779312	0.3088	-1.01774385611924	0.796409725848564
Cingulum (hippocampus) MO	rs17125924	FERMT2	14	53391680	G	A	32205	0.0902655	-0.0137855	0.0135476	0.308886	-1.01756030588444	0.796409725848564
Fornix (column and body) RDconv	rs7933202	MS4A6A	11	59936926	C	A	32211	0.393903	-0.00720035	0.00708563	0.309539	-1.01619051516943	0.797572765818656
Cingulum (cingulate gyrus) RDconv	rs12881735	SLC24A4	14	92932828	C	T	32212	0.23603	-0.00883146	0.00870532	0.310349	-1.01448999002909	0.798381270252754
Cingulum (cingulate gyrus) FAconv	rs11787077	CLU	8	27465312	T	C	32543	0.407323	-0.00770469	0.0075968	0.310486	-1.01420203243471	0.798381270252754
Fornix (column and body) RDconv	rs9381563	CD2AP	6	47432637	C	T	31718	0.360458	-0.00736089	0.00726248	0.310797	-1.01355046760886	0.798381270252754
UF AxDconv	rs1800978	ABCA1	9	107665978	G	C	31980	0.123421	-0.0113093	0.0111618	0.310956	-1.01321471447258	0.798381270252754
UF RDconv	rs9381563	CD2AP	6	47432637	C	T	31293	0.360464	-0.00795366	0.00784999	0.310962	-1.01320638625017	0.798381270252754
UF AxDconv	rs2632516	TSPOAP1	17	56409089	C	G	31963	0.447705	-0.0078734	0.00777376	0.311148	-1.01281747828593	0.798381270252754
Cingulum (cingulate gyrus) RDconv	rs2154481	APP	21	27473875	C	T	31622	0.481405	0.00755112	0.00745765	0.311283	1.01253343881786	0.798381270252754
Cingulum (cingulate gyrus) AxDconv	rs28394864	ZNF652	17	47450775	A	G	31843	0.459881	-0.00798609	0.00789422	0.311711	-1.01163762854342	0.798381270252754
UF AxDconv	rs7225151	SCIMP	17	5137047	A	G	32115	0.121361	0.0112889	0.0111605	0.311778	1.01150486089333	0.798381270252754
Cingulum (cingulate gyrus) AxDconv	rs867611	PICALM	11	85776544	G	A	32089	0.317087	0.00853383	0.0084385	0.311874	1.01129703146294	0.798381270252754
Fornix (column and body) AxDconv	rs2830489	ADAMTS1	21	28148191	T	C	32356	0.275034	0.00788783	0.00780718	0.312337	1.01033023447647	0.799048672279793
Cingulum (hippocampus) MDconv	rs12444183	PLCG2	16	81773209	A	G	31326	0.379014	0.00802703	0.00795692	0.313066	1.00881119830286	0.800088202973497
UF AxDconv	rs113706587	RASGEF1C	5	179628150	A	G	31664	0.0976977	-0.0124953	0.01239	0.313216	-1.00849878934625	0.800088202973497
Fornix-stria terminalis AxDconv	rs4575098	ADAMTS4	1	161155392	A	G	32163	0.234291	-0.0087013	0.0086304	0.313351	-1.00821514645903	0.800088202973497
Fornix (column and body) FAconv	rs35349669	INPP5D	2	234068476	T	C	32410	0.498334	-0.00661808	0.00657321	0.314018	-1.00682619298638	0.800480734536082
Fornix (column and body) MO	rs34173062	SHARPIN	8	145158607	A	G	30346	0.0563666	-0.0166512	0.0165421	0.31413	-1.00659529322154	0.800480734536082
UF AxDconv	rs889555	BCKDK	16	31122571	T	C	32417	0.282475	-0.00859168	0.00853603	0.314166	-1.00651942413511	0.800480734536082
Fornix (column and body) MDconv	rs2830500	ADAMTS1	21	28156856	A	C	32052	0.292213	0.00770478	0.00766028	0.314507	1.00580918713154	0.800480734536082
Fornix-stria terminalis RDconv	rs8025980	SPPL2A	15	50994011	G	A	32063	0.340314	-0.00768388	0.00763967	0.314518	-1.00578689917235	0.800480734536082
Fornix (column and body) MDconv	rs6069736	CSTF1	20	54983075	T	C	32184	0.0871862	0.0122798	0.0122196	0.314933	1.00492651150611	0.801020830650354
Cingulum (cingulate gyrus) MDconv	rs10933431	INPP5D	2	233981912	G	C	32339	0.222054	0.00917962	0.00914002	0.315218	1.00433259445822	0.801229794079794
Fornix (column and body) FAconv	rs8025980	SPPL2A	15	50994011	G	A	32278	0.340278	0.00694751	0.0069242	0.315684	1.00336645388637	0.801898263665595
Fornix (column and body) AxDconv	rs17125944	FERMT2	14	53400629	C	T	32231	0.0904254	-0.0120877	0.0120765	0.31686	-1.0009274210243	0.803859248554913
UF AxDconv	rs6943429	UMAD1	7	7856894	T	C	30323	0.410827	0.00768167	0.00767457	0.316863	1.0009251332648	0.803859248554913
Cingulum (cingulate gyrus) AxDconv	rs785129	HS3ST5	6	114612895	T	C	32006	0.343686	-0.00829915	0.00829658	0.317161	-1.00030976619282	0.804098812580231
Fornix (column and body) AxDconv	rs3752231	ABCA7	19	1043638	T	C	31902	0.252852	-0.00807154	0.00808024	0.317832	-0.998923299307941	0.804517072389494
Fornix-stria terminalis AxDconv	rs12539172	NYAP1	7	100091795	T	C	32351	0.322726	0.0077893	0.00779922	0.317927	0.998728077935999	0.804517072389494
Cingulum (hippocampus) RDconv	rs1532278	CLU	8	27466315	T	C	32347	0.40234	0.00774377	0.00775379	0.317937	0.998707728736527	0.804517072389494
Cingulum (hippocampus) RDconv	rs1761461	LILRA5	19	54825174	A	C	31455	0.503481	-0.00771708	0.00773757	0.318594	-0.997351881792346	0.805663444302177
Cingulum (hippocampus) MO	rs4236673	CLU	8	27464929	A	G	32295	0.406952	-0.0078633	0.00790354	0.31978	-0.994908610571971	0.807250351213282
Fornix (column and body) RDconv	rs9473117	CD2AP	6	47431284	C	A	31823	0.275461	-0.00776089	0.00780131	0.319825	-0.994818818890674	0.807250351213282
Fornix (column and body) AxDconv	rs6605556	HLA-DQA1	6	32583099	G	A	31835	0.180163	0.00904288	0.00909123	0.319891	0.994681687736423	0.807250351213282
UF MDconv	rs785129	HS3ST5	6	114612895	T	C	31490	0.343474	0.00774007	0.00778384	0.320039	0.994376811445251	0.807250351213282
Cingulum (cingulate gyrus) FAconv	rs11218343	SORL1	11	121435587	C	T	32549	0.0372515	0.0196019	0.0197366	0.320625	0.993175116281426	0.807481011450382
Fornix-stria terminalis FAconv	rs59735493	KAT8	16	31133100	A	G	32458	0.286416	-0.00777117	0.00782516	0.320661	-0.993100460565663	0.807481011450382
Cingulum (hippocampus) RDconv	rs11787077	CLU	8	27465312	T	C	32321	0.407429	0.00767944	0.00773594	0.320858	0.992696427324928	0.807481011450382
Cingulum (cingulate gyrus) AxDconv	rs1358782	RBCK1	20	393978	A	G	31734	0.231313	-0.0093005	0.00937452	0.321147	-0.992104129064741	0.807481011450382
UF AxDconv	rs6733839	BIN1	2	127892810	T	C	30648	0.387154	-0.0080346	0.00810126	0.321309	-0.991771650335874	0.807481011450382
Fornix-stria terminalis RDconv	rs10948363	CD2AP	6	47487762	G	A	32328	0.274824	0.00802175	0.0080891	0.321357	0.991673981036209	0.807481011450382
Cingulum (hippocampus) MDconv	rs74685827	SORL1	11	121353077	G	T	32346	0.019075	0.0273341	0.0275886	0.321794	0.990775175253547	0.807686081166772
Cingulum (cingulate gyrus) MO	rs62039712	WWOX	16	79355857	A	G	30368	0.106691	-0.0127345	0.0128598	0.322049	-0.990256458109768	0.807686081166772
Cingulum (hippocampus) AxDconv	rs62374257	COX7C	5	86223195	C	T	32139	0.233361	0.0088645	0.00895595	0.322277	0.989788911282444	0.807686081166772
Fornix (column and body) FAconv	rs12446759	PLCG2	16	81773003	G	A	32569	0.39054	0.00662446	0.0066949	0.322429	0.989478558305576	0.807686081166772
Cingulum (cingulate gyrus) MO	rs7933202	MS4A6A	11	59936926	C	A	32188	0.393905	0.00779974	0.00788319	0.322461	0.989414183851969	0.807686081166772
Cingulum (hippocampus) RDconv	rs7902657	ANK3	10	61738152	G	T	32335	0.447116	0.00759645	0.00768655	0.323017	0.98827822625235	0.807888391167192
Fornix (column and body) RDconv	rs3822030	IDUA	4	987343	G	T	31365	0.430193	0.00695759	0.00705197	0.323831	0.986616505742367	0.807888391167192
Cingulum (cingulate gyrus) AxDconv	rs983392	MS4A6A	11	59923508	G	A	32089	0.406541	0.00788573	0.00799384	0.3239	0.986475836394023	0.807888391167192
Fornix-stria terminalis MO	rs74685827	SORL1	11	121353077	G	T	32354	0.0190703	0.0250127	0.0253576	0.323938	0.986398555068303	0.807888391167192
Fornix-stria terminalis RDconv	rs7274581	CASS4	20	55018260	C	T	32104	0.0838525	0.0128267	0.0130047	0.323981	0.986312640814475	0.807888391167192
UF RDconv	rs13237518	TMEM106B	7	12269593	A	C	31928	0.417283	-0.0074316	0.00753556	0.324033	-0.986204077732776	0.807888391167192
Cingulum (cingulate gyrus) AxDconv	rs12151021	ABCA7	19	1050874	A	G	31712	0.322559	0.008362	0.00848147	0.324175	0.985913998398863	0.807888391167192
Fornix (column and body) MO	rs10437655	SPI1	11	47391948	A	G	31919	0.388436	0.00750616	0.00761344	0.324178	0.985909129119032	0.807888391167192
Fornix-stria terminalis RDconv	rs12446759	PLCG2	16	81773003	G	A	32350	0.390726	0.00727444	0.00738725	0.324757	0.984729094047176	0.808503024574669
Fornix-stria terminalis MDconv	rs3848143	SNX1	15	64423506	G	A	32261	0.204256	-0.00915551	0.00929897	0.324834	-0.984572484909619	0.808503024574669
Cingulum (hippocampus) FAconv	rs12881735	SLC24A4	14	92932828	C	T	32423	0.235928	0.00874233	0.00888958	0.325393	0.983435662877211	0.808712351097179
Cingulum (cingulate gyrus) RDconv	rs1358782	RBCK1	20	393978	A	G	31743	0.231311	0.0086774	0.00882454	0.325447	0.983326043057202	0.808712351097179
UF AxDconv	rs59735493	KAT8	16	31133100	A	G	32455	0.286443	-0.00836496	0.00851018	0.325639	-0.982935731089119	0.808712351097179
Fornix (column and body) AxDconv	rs871269	TNIP1	5	150432388	T	C	32356	0.318504	-0.00732002	0.00744932	0.325783	-0.982642711012549	0.808712351097179
Cingulum (cingulate gyrus) FAconv	rs16941239	FOXF1	16	86454210	A	T	32416	0.0209002	-0.0257466	0.026228	0.326275	-0.981645569620253	0.808712351097179
Fornix (column and body) MO	rs6069737	CASS4	20	54995699	T	C	32036	0.0864184	-0.0129201	0.0131639	0.326357	-0.981479652686514	0.808712351097179
UF RDconv	rs117618017	APH1B	15	63569902	T	C	31939	0.140534	0.0105352	0.0107362	0.326456	0.981278292133157	0.808712351097179
Cingulum (hippocampus) MO	rs7157106	TMEM121	14	106228095	A	G	29310	0.323712	-0.00863604	0.00880263	0.326556	-0.981074974183852	0.808712351097179
Fornix (column and body) MO	rs149080927	KLF16	19	1854253	G	GC	30657	0.461983	0.00745456	0.00760823	0.327183	0.979802135319253	0.809006441525954
UF AxDconv	rs7274581	CASS4	20	55018260	C	T	31953	0.0839201	0.0128879	0.0131594	0.327397	0.979368360259586	0.809006441525954
Fornix (column and body) FAconv	rs10952097	ICA1	7	8244012	T	C	32362	0.106576	0.0104303	0.0106512	0.327452	0.979260552801562	0.809006441525954
Fornix-stria terminalis FAconv	rs12881735	SLC24A4	14	92932828	C	T	32425	0.235929	0.00816204	0.00833564	0.327494	0.979173764701931	0.809006441525954
Cingulum (cingulate gyrus) AxDconv	rs11771145	EPHA1	7	143110762	A	G	32346	0.347014	0.00805151	0.00823183	0.328028	0.978094785728082	0.809560024984385
UF RDconv	rs5011436	TMEM106B	7	12268758	C	A	31702	0.417182	-0.00739379	0.00756095	0.328128	-0.977891667052421	0.809560024984385
UF RDconv	rs2526377	TSPOAP1	17	56410041	G	A	31138	0.446882	0.0074161	0.00758802	0.328399	0.977343233149096	0.809722877652934
Fornix-stria terminalis FAconv	rs3865444	CD33	19	51727962	A	C	32569	0.323191	-0.00733892	0.00752457	0.329398	-0.975327493796988	0.811151612903226
Cingulum (cingulate gyrus) AxDconv	rs7384878	SPDYE3	7	99932049	C	T	31827	0.313664	0.0082813	0.00849489	0.329632	0.974856649114939	0.811151612903226
Cingulum (hippocampus) AxDconv	rs7157106	TMEM121	14	106228095	A	G	29314	0.323753	-0.0083242	0.00854248	0.329834	-0.974447701370094	0.811151612903226
Fornix (column and body) MO	rs6733839	BIN1	2	127892810	T	C	30345	0.387247	0.00761539	0.00781994	0.330135	0.973842510300591	0.811151612903226
Cingulum (hippocampus) RDconv	rs7908662	PLEKHA1	10	124172912	G	A	32331	0.471668	-0.00746222	0.00766441	0.330245	-0.973619626298698	0.811151612903226
Fornix (column and body) AxDconv	rs1846190	HLA-DQA1	6	32583813	A	G	32335	0.283501	0.00744873	0.00765115	0.330283	0.973543846349895	0.811151612903226
Fornix (column and body) RDconv	rs9271058	HLA-DRB1	6	32575406	A	T	32369	0.279264	0.00748688	0.00769278	0.330436	0.973234643392896	0.811151612903226
UF AxDconv	rs6966331	EPDR1	7	37883793	T	C	32486	0.340208	0.00786376	0.00808347	0.330643	0.972819840984132	0.811151612903226
Cingulum (hippocampus) FAconv	rs10498633	SLC24A4	14	92926952	T	G	32567	0.232045	0.00867293	0.00891965	0.330881	0.972339721850073	0.811151612903226
Fornix (column and body) AxDconv	rs7912495	USP6NL	10	11718713	G	A	31785	0.455577	0.00688461	0.00708266	0.331032	0.972037341902618	0.811151612903226
Fornix (column and body) MO	rs871269	TNIP1	5	150432388	T	C	32238	0.318491	0.00769631	0.00794067	0.332432	0.969226778093032	0.814077123372598
Cingulum (hippocampus) MO	rs2830500	ADAMTS1	21	28156856	A	C	32044	0.292254	-0.00835893	0.00864141	0.333389	-0.967310890236663	0.814245915233415
Cingulum (cingulate gyrus) RDconv	rs17125944	FERMT2	14	53400629	C	T	32230	0.0904282	0.0123739	0.0128094	0.334043	0.966001530126314	0.814245915233415
Fornix (column and body) MO	rs10792832	PICALM	11	85867875	A	G	32210	0.367883	-0.0074114	0.00767441	0.334179	-0.965728961574896	0.814245915233415
Fornix (column and body) RDconv	rs7767350	CD2AP	6	47485126	T	C	32367	0.274832	-0.00746923	0.00773546	0.334253	-0.965583171524383	0.814245915233415
UF RDconv	rs4663105	BIN1	2	127891427	C	A	30950	0.416107	0.00740747	0.00767376	0.334395	0.965298628051959	0.814245915233415
Cingulum (cingulate gyrus) FAconv	rs587709	LILRB2	19	54771451	C	T	31663	0.267299	-0.00834758	0.00864877	0.334457	-0.965175394882741	0.814245915233415
Fornix-stria terminalis FAconv	rs616338	ABI3	17	47297297	T	C	32569	0.010946	-0.0326307	0.0338082	0.334458	-0.96517117149094	0.814245915233415
Fornix (column and body) MDconv	rs6966331	EPDR1	7	37883793	T	C	32276	0.340392	0.00701488	0.0072724	0.334751	0.964589406523294	0.814245915233415
Cingulum (cingulate gyrus) MDconv	rs11771145	EPHA1	7	143110762	A	G	32339	0.347058	0.00770829	0.00799396	0.334913	0.96426426952349	0.814245915233415
Cingulum (cingulate gyrus) FAconv	rs602602	MINDY2	15	59057023	A	T	32380	0.287847	0.00799062	0.00828719	0.334939	0.964213442674779	0.814245915233415
UF MO	rs8025980	SPPL2A	15	50994011	G	A	32002	0.34026	-0.00778589	0.0080765	0.335037	-0.964017829505355	0.814245915233415
Cingulum (hippocampus) RDconv	rs2452170	MAMSTR	19	49213504	G	A	32239	0.468625	0.00739123	0.00766876	0.335141	0.963810316139767	0.814245915233415
Cingulum (hippocampus) RDconv	rs9304690	SIGLEC11	19	50453317	T	C	32082	0.247164	-0.0085177	0.00884149	0.335358	-0.963378344600288	0.814245915233415
Cingulum (cingulate gyrus) MO	rs4663105	BIN1	2	127891427	C	A	31347	0.415925	0.00761419	0.00790538	0.335465	0.963165591027882	0.814245915233415
Fornix (column and body) MO	rs6891966	HAVCR2	5	156526331	A	G	32198	0.229828	-0.00849409	0.00882128	0.335593	-0.962909010937188	0.814245915233415
Cingulum (hippocampus) MO	rs7920721	ECHDC3	10	11720308	G	A	31761	0.381836	0.00781691	0.00812581	0.336057	0.961985328231893	0.814586094132029
Fornix-stria terminalis AxDconv	rs2526377	TSPOAP1	17	56410041	G	A	31542	0.44696	-0.00712797	0.00741489	0.336399	-0.961304887867521	0.814586094132029
Cingulum (cingulate gyrus) MO	rs9271192	HLA-DQA1	6	32578530	C	A	32340	0.279221	-0.00822675	0.00856013	0.336525	-0.961054329782375	0.814586094132029
Cingulum (hippocampus) MO	rs587709	LILRB2	19	54771451	C	T	31448	0.267314	-0.00863829	0.00899118	0.336677	-0.960751536505776	0.814586094132029
Cingulum (hippocampus) AxDconv	rs4147929	ABCA7	19	1063443	A	G	32267	0.175396	-0.00952351	0.0099176	0.336923	-0.960263571831895	0.814586094132029
Fornix (column and body) AxDconv	rs16824536	MME	3	154787511	A	G	32356	0.0571919	-0.0142886	0.0148833	0.337031	-0.960042463700926	0.814586094132029
UF AxDconv	rs73223431	PTK2B	8	27219987	T	C	32223	0.370869	-0.00763818	0.0079597	0.337253	-0.959606517833587	0.814586094132029
Cingulum (cingulate gyrus) RDconv	rs12444183	PLCG2	16	81773209	A	G	31335	0.378985	-0.0073833	0.00769616	0.337383	-0.959348558242032	0.814586094132029
Cingulum (hippocampus) MO	rs6966331	EPDR1	7	37883793	T	C	32268	0.340399	0.00784724	0.00820421	0.338825	0.956489412143278	0.817505399633923
UF MDconv	rs10933431	INPP5D	2	233981912	G	C	31824	0.222332	0.00843689	0.00882455	0.339036	0.956070281204141	0.817505399633923
Cingulum (cingulate gyrus) MO	rs9271058	HLA-DRB1	6	32575406	A	T	32346	0.279308	-0.00817958	0.00855855	0.339213	-0.955720303088724	0.817505399633923
Fornix (column and body) RDconv	rs10948363	CD2AP	6	47487762	G	A	32349	0.274769	-0.00738985	0.00773788	0.339567	-0.955022564319943	0.817751035322777
UF AxDconv	rs4663105	BIN1	2	127891427	C	A	31561	0.415766	-0.00752816	0.00788828	0.339908	-0.954347462311176	0.817751035322777
UF AxDconv	rs1582763	MS4A4A	11	60021948	A	G	32140	0.378874	0.00719369	0.00753825	0.339936	0.954291778595828	0.817751035322777
Fornix-stria terminalis FAconv	rs9304690	SIGLEC11	19	50453317	T	C	32301	0.247175	-0.00779824	0.00817911	0.34037	-0.953433808812939	0.818212226277372
Cingulum (hippocampus) MDconv	rs442495	ADAM10	15	59022615	C	T	32246	0.318179	-0.00781975	0.00820459	0.340542	-0.953094548295527	0.818212226277372
UF MDconv	rs190982	MEF2C	5	88223420	G	A	29948	0.397389	-0.00738165	0.00775077	0.340906	-0.952376344543832	0.818588875379939
Fornix-stria terminalis FAconv	rs9369716	CD2AP	6	47552180	T	A	32541	0.274546	-0.00751526	0.00790077	0.3415	-0.951206021691557	0.819260145366445
Fornix (column and body) AxDconv	rs35349669	INPP5D	2	234068476	T	C	32198	0.498245	0.00663193	0.00697799	0.341906	0.950406922337235	0.819260145366445
Cingulum (cingulate gyrus) MO	rs59685680	SPPL2A	15	51001534	G	T	32137	0.195522	0.00917911	0.0096617	0.342087	0.950051233219827	0.819260145366445
Fornix-stria terminalis RDconv	rs6846529	CLNK	4	11025131	C	T	32309	0.267387	0.00773567	0.0081463	0.342319	0.949593066791058	0.819260145366445
Fornix-stria terminalis MO	rs6448453	CLNK	4	11026028	A	G	32354	0.26635	0.00750273	0.00790136	0.342341	0.949549191531584	0.819260145366445
UF RDconv	rs983392	MS4A6A	11	59923508	G	A	31684	0.406641	0.00724132	0.00762747	0.34243	0.949373776625801	0.819260145366445
UF MO	rs12444183	PLCG2	16	81773209	A	G	31271	0.378849	-0.00756655	0.00797541	0.342756	-0.948734923972561	0.819543704600484
Cingulum (hippocampus) FAconv	rs889555	BCKDK	16	31122571	T	C	32418	0.282436	-0.00793548	0.00837047	0.343113	-0.948032786689397	0.819900998185118
Fornix (column and body) FAconv	rs2245466	RHOH	4	40198846	G	C	30141	0.320543	-0.0069083	0.00729195	0.343441	-0.947387187240724	0.820188603385732
Fornix-stria terminalis FAconv	rs113706587	RASGEF1C	5	179628150	A	G	32030	0.0976272	0.0113178	0.0119575	0.343891	0.946502195274932	0.820767039274924
Cingulum (cingulate gyrus) MO	rs10792832	PICALM	11	85867875	A	G	32320	0.367884	0.00751592	0.00796858	0.345582	0.943194395990252	0.821527630023641
Fornix-stria terminalis FAconv	rs6489896	TPCN1	12	113719788	C	T	32488	0.0692563	0.0130761	0.0138704	0.345814	0.942734167724074	0.821527630023641
UF MDconv	rs6943429	UMAD1	7	7856894	T	C	29978	0.410451	0.00726283	0.00770635	0.345964	0.942447462157831	0.821527630023641
Cingulum (hippocampus) MDconv	rs9331896	CLU	8	27467686	C	T	31944	0.413082	0.00729732	0.00774377	0.346015	0.942347202977361	0.821527630023641
Fornix-stria terminalis FAconv	rs7767350	CD2AP	6	47485126	T	C	32565	0.274804	-0.0074315	0.00789459	0.34653	-0.941340842273	0.821527630023641
Fornix-stria terminalis FAconv	rs12459419	CD33	19	51728477	T	C	32569	0.323314	-0.00707225	0.00752203	0.347112	-0.940204971264406	0.821527630023641
Cingulum (hippocampus) FAconv	rs11787077	CLU	8	27465312	T	C	32541	0.407332	-0.00715887	0.00762656	0.347897	-0.938676152813326	0.821527630023641
UF RDconv	rs1532278	CLU	8	27466315	T	C	31939	0.402517	0.0071271	0.00759285	0.347906	0.938659396669235	0.821527630023641
Fornix (column and body) AxDconv	rs17125924	FERMT2	14	53391680	G	A	32213	0.0902741	-0.011344	0.0120865	0.347952	-0.938567823604848	0.821527630023641
Cingulum (hippocampus) RDconv	rs1354106	CD33	19	51737991	G	T	31495	0.352088	0.0075829	0.00808005	0.348002	0.938471915396563	0.821527630023641
UF AxDconv	rs199515	WNT3	17	44856641	G	C	32566	0.213812	-0.00875625	0.00933172	0.348074	-0.938331840218095	0.821527630023641
Cingulum (hippocampus) RDconv	rs16941239	FOXF1	16	86454210	A	T	32194	0.020889	-0.025025	0.0266965	0.348558	-0.937388796284157	0.821527630023641
Fornix-stria terminalis RDconv	rs7225151	SCIMP	17	5137047	A	G	32266	0.121397	-0.0103242	0.0110239	0.349002	-0.936528814666316	0.821527630023641
UF MO	rs1476679	ZCWPW1	7	100004446	C	T	32202	0.30717	-0.00776125	0.00829054	0.349192	-0.936157355250683	0.821527630023641
UF MO	rs1476679	ZCWPW1	7	100004446	C	T	32202	0.30717	-0.00776125	0.00829054	0.349192	-0.936157355250683	0.821527630023641
Fornix (column and body) RDconv	rs2154481	APP	21	27473875	C	T	31638	0.481352	0.00654419	0.00699352	0.349401	0.935750523341608	0.821527630023641
Fornix (column and body) AxDconv	rs2452170	MAMSTR	19	49213504	G	A	32248	0.468618	-0.00653201	0.00698665	0.349825	-0.934927325685414	0.821527630023641
Fornix (column and body) MO	rs708382	FAM171A2	17	42442344	C	T	32132	0.389051	-0.00708408	0.00757842	0.349907	-0.934770044415591	0.821527630023641
Fornix (column and body) AxDconv	rs7225151	SCIMP	17	5137047	A	G	32272	0.121406	0.00990721	0.0106012	0.350027	0.934536656227597	0.821527630023641
Cingulum (hippocampus) AxDconv	rs6943429	UMAD1	7	7856894	T	C	30469	0.410663	0.00741081	0.00793057	0.350066	0.934461205184495	0.821527630023641
Fornix-stria terminalis AxDconv	rs2632516	TSPOAP1	17	56409089	C	G	31750	0.447559	-0.00691024	0.00739608	0.350144	-0.934311148608452	0.821527630023641
UF AxDconv	rs10808026	EPHA1	7	143099133	A	C	32199	0.212382	-0.00879153	0.00940977	0.35015	-0.934298075298334	0.821527630023641
Cingulum (hippocampus) RDconv	rs871269	TNIP1	5	150432388	T	C	32347	0.31853	0.00763266	0.00817609	0.350544	0.933534244363748	0.821527630023641
Fornix-stria terminalis MO	rs6846529	CLNK	4	11025131	C	T	32313	0.267385	0.00736682	0.00789536	0.35079	0.933056884043286	0.821527630023641
Cingulum (hippocampus) AxDconv	rs76320948	MEIOSIN	19	46241841	T	C	32352	0.0392248	-0.0181626	0.0194657	0.35079	-0.933056607263032	0.821527630023641
Cingulum (hippocampus) MO	rs3752246	ABCA7	19	1056492	G	C	32348	0.176858	0.0094913	0.010173	0.350827	0.932989285363216	0.821527630023641
Cingulum (cingulate gyrus) MO	rs7274581	CASS4	20	55018260	C	T	32102	0.0838577	-0.012908	0.01384	0.350995	-0.932658959537572	0.821527630023641
UF AxDconv	rs2526377	TSPOAP1	17	56410041	G	A	31753	0.447092	-0.00726778	0.00779371	0.351068	-0.932518659277802	0.821527630023641
Cingulum (cingulate gyrus) RDconv	rs72777026	ADAM17	2	9699011	G	A	31673	0.139725	0.00999198	0.0107192	0.351253	0.932157250541085	0.821527630023641
Fornix (column and body) RDconv	rs2242595	MYO15A	17	18059454	A	G	32296	0.120324	-0.00993001	0.0106567	0.351435	-0.931809096624659	0.821527630023641
Cingulum (hippocampus) MDconv	rs35349669	INPP5D	2	234068476	T	C	32188	0.49826	0.0071286	0.00765226	0.35156	0.931567928951708	0.821527630023641
Fornix-stria terminalis AxDconv	rs190982	MEF2C	5	88223420	G	A	30446	0.397146	0.00717696	0.00770569	0.351655	0.931384470436781	0.821527630023641
Fornix (column and body) MDconv	rs149080927	KLF16	19	1854253	G	GC	30773	0.461833	-0.00660535	0.00709287	0.351716	-0.931266187030074	0.821527630023641
Fornix-stria terminalis RDconv	rs4277405	ACE	17	61548918	C	T	32350	0.374343	-0.00695421	0.00746751	0.351718	-0.931262227971573	0.821527630023641
Fornix-stria terminalis AxDconv	rs11218343	SORL1	11	121435587	C	T	32331	0.0371934	-0.017914	0.019237	0.351739	-0.93122628268441	0.821527630023641
Fornix-stria terminalis MO	rs3752246	ABCA7	19	1056492	G	C	32354	0.176856	-0.00851603	0.00914794	0.351893	-0.930923246107867	0.821527630023641
Fornix (column and body) MDconv	rs1846190	HLA-DQA1	6	32583813	A	G	32335	0.283501	0.00707663	0.00760192	0.351905	0.93090035149015	0.821527630023641
Cingulum (cingulate gyrus) RDconv	rs1582763	MS4A4A	11	60021948	A	G	32297	0.378967	0.00706382	0.00759445	0.352304	0.930129239115407	0.821560453474676
Fornix-stria terminalis MDconv	rs11218343	SORL1	11	121435587	C	T	32328	0.0371969	-0.0183781	0.0197665	0.352494	-0.929759947385728	0.821560453474676
UF AxDconv	rs2452170	MAMSTR	19	49213504	G	A	32091	0.468589	-0.00683435	0.00735203	0.352585	-0.929586794395562	0.821560453474676
Cingulum (cingulate gyrus) MO	rs3848143	SNX1	15	64423506	G	A	32261	0.204271	-0.00885633	0.00953081	0.352769	-0.929231618298969	0.821560453474676
Cingulum (hippocampus) MDconv	rs111278892	CNN2	19	1039323	G	C	32201	0.154731	0.00978521	0.0105364	0.353043	0.928705250370146	0.821560453474676
UF MO	rs12539172	NYAP1	7	100091795	T	C	32289	0.322741	-0.00757614	0.00815986	0.353167	-0.928464458949051	0.821560453474676
Cingulum (cingulate gyrus) MO	rs4277405	ACE	17	61548918	C	T	32348	0.374335	0.00737336	0.00794713	0.353511	0.927801608882704	0.821848617647059
Cingulum (cingulate gyrus) FAconv	rs442495	ADAM10	15	59022615	C	T	32468	0.318406	0.00748294	0.00806854	0.353707	0.92742181361188	0.821848617647059
Cingulum (hippocampus) MDconv	rs6891966	HAVCR2	5	156526331	A	G	32306	0.229756	0.00840689	0.00907604	0.354304	0.926272911974826	0.822316285211268
Fornix (column and body) FAconv	rs112403360	ANKH	5	14724413	A	T	32505	0.0739732	-0.0115404	0.0124621	0.354426	-0.92603975252967	0.822316285211268
Fornix (column and body) AxDconv	rs785129	HS3ST5	6	114612895	T	C	32016	0.343625	-0.00681496	0.00736284	0.354659	-0.92558849574349	0.822316285211268
Cingulum (cingulate gyrus) AxDconv	rs1846190	HLA-DQA1	6	32583813	A	G	32325	0.28348	-0.00797886	0.00862177	0.354741	-0.925431784888718	0.822316285211268
Cingulum (hippocampus) FAconv	rs1532278	CLU	8	27466315	T	C	32567	0.402232	-0.0070615	0.00764409	0.355598	-0.92378556505745	0.822829140401146
Cingulum (cingulate gyrus) MO	rs4844610	CR1	1	207802552	A	C	32325	0.174818	-0.00930974	0.0100798	0.355694	-0.923603642929423	0.822829140401146
UF MO	rs6024870	CASS4	20	54997568	A	G	32099	0.0860774	-0.0125546	0.0135987	0.355893	-0.923220601969306	0.822829140401146
UF AxDconv	rs11787077	CLU	8	27465312	T	C	32540	0.407345	-0.00716534	0.0077774	0.356892	-0.921302748990665	0.822829140401146
Fornix-stria terminalis MO	rs6742	SLC2A4RG	20	62374441	T	C	29464	0.200024	-0.00845889	0.00918613	0.357138	-0.920832820785249	0.822829140401146
Fornix (column and body) AxDconv	rs113260531	SCIMP	17	5138980	A	G	32293	0.121172	0.00976523	0.0106057	0.35718	0.920752991315991	0.822829140401146
Fornix (column and body) MDconv	rs112403360	ANKH	5	14724413	A	T	32292	0.0740586	0.0120898	0.0131319	0.357237	0.920643623542671	0.822829140401146
Fornix (column and body) RDconv	rs9369716	CD2AP	6	47552180	T	A	32343	0.274573	-0.0071262	0.00774156	0.357305	-0.920512144839025	0.822829140401146
Fornix-stria terminalis MO	rs6504163	ACE	17	61545779	C	T	31742	0.371338	0.00674288	0.00732881	0.357546	0.920051140635383	0.822829140401146
UF RDconv	rs10933431	INPP5D	2	233981912	G	C	31939	0.222283	0.00825442	0.0089747	0.357707	0.919743278326852	0.822829140401146
Cingulum (cingulate gyrus) AxDconv	rs1065712	CTSB	8	11702122	C	G	31888	0.0441545	0.0177026	0.0192497	0.357767	0.919629916310384	0.822829140401146
Cingulum (hippocampus) MO	rs616338	ABI3	17	47297297	T	C	32348	0.010928	-0.0343451	0.0373503	0.357812	-0.919540137562483	0.822829140401146
Cingulum (hippocampus) MDconv	rs2242595	MYO15A	17	18059454	A	G	32271	0.12034	-0.0107798	0.0117486	0.358859	-0.917539111043018	0.822829140401146
Cingulum (cingulate gyrus) MDconv	rs7209200	ZFP3	17	4969940	T	C	32252	0.322104	-0.00746721	0.00814027	0.358976	-0.917317238863084	0.822829140401146
Fornix-stria terminalis RDconv	rs3865444	CD33	19	51727962	A	C	32350	0.322937	0.00706568	0.00771011	0.359448	0.916417534898983	0.822829140401146
Fornix (column and body) AxDconv	rs6931277	HLA-DQA1	6	32583357	T	A	32339	0.187591	0.00814719	0.00889199	0.359541	0.91623922204141	0.822829140401146
UF AxDconv	rs4277405	ACE	17	61548918	C	T	32198	0.374418	0.00692449	0.00755777	0.359557	0.916208087835433	0.822829140401146
Fornix-stria terminalis RDconv	rs11787077	CLU	8	27465312	T	C	32324	0.407406	0.00671472	0.00732895	0.359566	0.916191268872076	0.822829140401146
Cingulum (hippocampus) AxDconv	rs10498633	SLC24A4	14	92926952	T	G	32352	0.232211	-0.00820501	0.00895678	0.359632	-0.916066934768968	0.822829140401146
Fornix-stria terminalis FAconv	rs3848143	SNX1	15	64423506	G	A	32482	0.204221	-0.00799971	0.0087427	0.360183	-0.915015956169147	0.822829140401146
Fornix (column and body) MDconv	rs2718058	GPR141	7	37841534	G	A	32079	0.366159	0.00654902	0.00716142	0.360461	0.914486233177219	0.822829140401146
Cingulum (hippocampus) MO	rs1800978	ABCA1	9	107665978	G	C	32128	0.12335	0.010872	0.0118901	0.360522	0.914374143194759	0.822829140401146
Cingulum (hippocampus) FAconv	rs16824536	MME	3	154787511	A	G	32567	0.0573587	-0.0147088	0.0160865	0.360529	-0.914356758772884	0.822829140401146
Fornix (column and body) MDconv	rs35349669	INPP5D	2	234068476	T	C	32198	0.498245	0.00633828	0.00693308	0.360607	0.914208403768599	0.822829140401146
Fornix-stria terminalis FAconv	rs10948363	CD2AP	6	47487762	G	A	32547	0.274741	-0.00721562	0.00789704	0.360868	-0.913711973093716	0.822829140401146
Cingulum (cingulate gyrus) FAconv	rs889555	BCKDK	16	31122571	T	C	32420	0.282449	0.00761016	0.00833787	0.361389	0.912722313972273	0.822829140401146
UF AxDconv	rs983392	MS4A6A	11	59923508	G	A	31941	0.406578	0.00681128	0.00746767	0.361715	0.912102436235131	0.822829140401146
Cingulum (hippocampus) MO	rs138190086	CYB561	17	61538148	A	G	32252	0.0185105	-0.0263424	0.0288999	0.362028	-0.911504884099945	0.822829140401146
Cingulum (hippocampus) FAconv	rs561655	PICALM	11	85800279	G	A	32567	0.346777	-0.00718656	0.00788986	0.362369	-0.910860268750016	0.822829140401146
UF MO	rs6586028	TSPAN14	10	82253984	C	T	32289	0.203397	0.00863041	0.00947579	0.362409	0.910785274895286	0.822829140401146
Fornix-stria terminalis RDconv	rs113260531	SCIMP	17	5138980	A	G	32287	0.121163	-0.0100437	0.0110286	0.362453	-0.910695827212883	0.822829140401146
Cingulum (hippocampus) MDconv	rs76726049	ALPK2	18	56189459	C	T	32064	0.0122411	0.0316831	0.0347965	0.362545	0.910525483884873	0.822829140401146
Fornix-stria terminalis FAconv	rs6605556	HLA-DQA1	6	32583099	G	A	32044	0.180237	0.00840359	0.00923173	0.362667	0.910294170215117	0.822829140401146
Cingulum (hippocampus) MDconv	rs4985556	IL34	16	70694000	A	C	32346	0.119675	-0.0106926	0.0117474	0.362714	-0.910209918790541	0.822829140401146
Fornix-stria terminalis AxDconv	rs35349669	INPP5D	2	234068476	T	C	32193	0.498276	-0.00667067	0.00733158	0.362899	-0.909854356086955	0.822829140401146
Cingulum (hippocampus) MO	rs4663105	BIN1	2	127891427	C	A	31347	0.415925	0.00728367	0.00800663	0.362978	0.90970483212038	0.822829140401146
Fornix (column and body) AxDconv	rs112403360	ANKH	5	14724413	A	T	32292	0.0740586	0.0120234	0.0132169	0.362981	0.90969894604635	0.822829140401146
Cingulum (cingulate gyrus) MO	rs3851179	EED	11	85868640	T	C	32348	0.369343	0.0072393	0.00795835	0.363008	0.909648356757368	0.822829140401146
Cingulum (hippocampus) RDconv	rs12444183	PLCG2	16	81773209	A	G	31327	0.378986	-0.00723768	0.00796342	0.363421	-0.908865788819377	0.822829140401146
Fornix (column and body) RDconv	rs983392	MS4A6A	11	59923508	G	A	32114	0.406552	-0.00641306	0.00705684	0.363471	-0.908772198321062	0.822829140401146
Cingulum (hippocampus) AxDconv	rs5848	GRN	17	42430244	T	C	31289	0.276071	-0.0078209	0.00860659	0.363503	-0.908710650792009	0.822829140401146
Cingulum (cingulate gyrus) FAconv	rs593742	ADAM10	15	59045774	G	A	32315	0.304472	0.00741344	0.00816526	0.363918	0.907924548636541	0.823263514285714
Cingulum (cingulate gyrus) RDconv	rs6069737	CASS4	20	54995699	T	C	32152	0.0863865	0.011884	0.0131014	0.364366	0.907078632817867	0.823263514285714
UF RDconv	rs113706587	RASGEF1C	5	179628150	A	G	31412	0.0977493	-0.0114683	0.0126473	0.364527	-0.906778521897954	0.823263514285714
UF MO	rs871269	TNIP1	5	150432388	T	C	32289	0.318483	-0.00742319	0.00818786	0.364613	-0.906609297178994	0.823263514285714
UF MDconv	rs4663105	BIN1	2	127891427	C	A	30839	0.416048	0.00684038	0.00754696	0.364737	0.906375547240213	0.823263514285714
UF RDconv	rs34173062	SHARPIN	8	145158607	A	G	30067	0.0562743	0.0151247	0.0167015	0.365152	0.905589318324701	0.823729525985151
Fornix (column and body) FAconv	rs117618017	APH1B	15	63569902	T	C	32569	0.140287	-0.0084926	0.0094157	0.367077	-0.901961617298767	0.826717300056721
UF RDconv	rs6586028	TSPAN14	10	82253984	C	T	31939	0.203294	0.00834733	0.00926059	0.367385	0.901382093365541	0.826717300056721
Fornix-stria terminalis MDconv	rs6931277	HLA-DQA1	6	32583357	T	A	32331	0.187606	-0.00864831	0.00959984	0.367652	-0.900880639677328	0.826717300056721
UF MO	rs6014724	CASS4	20	54998544	G	A	32057	0.0874692	-0.0121659	0.0135109	0.36788	-0.900450747174504	0.826717300056721
Cingulum (hippocampus) FAconv	rs112403360	ANKH	5	14724413	A	T	32503	0.0739624	-0.0128936	0.0143222	0.367987	-0.900252754465096	0.826717300056721
UF RDconv	rs785129	HS3ST5	6	114612895	T	C	31603	0.343528	0.00712499	0.00791528	0.368037	0.900156406343174	0.826717300056721
Cingulum (cingulate gyrus) MO	rs34173062	SHARPIN	8	145158607	A	G	30449	0.0563894	0.0154554	0.0171742	0.368162	0.899919646912229	0.826717300056721
UF AxDconv	rs76726049	ALPK2	18	56189459	C	T	32283	0.0122201	-0.0315028	0.0350197	0.368347	-0.899573668535139	0.826717300056721
Cingulum (hippocampus) MO	rs17125944	FERMT2	14	53400629	C	T	32223	0.0904168	-0.0121668	0.0135363	0.368743	-0.898827596906097	0.826717300056721
Cingulum (hippocampus) AxDconv	rs4844610	CR1	1	207802552	A	C	32329	0.174812	-0.00890381	0.00990766	0.368824	-0.898679405631602	0.826717300056721
Cingulum (hippocampus) RDconv	rs4147929	ABCA7	19	1063443	A	G	32262	0.175392	-0.00899247	0.0100073	0.368872	-0.898591028549159	0.826717300056721
Cingulum (hippocampus) FAconv	rs7146179	FERMT2	14	53298853	A	G	32567	0.0973378	-0.011357	0.0126418	0.368988	-0.898368903162524	0.826717300056721
Fornix (column and body) MO	rs76726049	ALPK2	18	56189459	C	T	31956	0.0122669	0.0303181	0.0337847	0.36951	0.897391422744615	0.827004674220963
Fornix-stria terminalis RDconv	rs7908662	PLEKHA1	10	124172912	G	A	32334	0.471702	0.00651602	0.00726144	0.369535	0.897345430107527	0.827004674220963
Cingulum (hippocampus) RDconv	rs9473117	CD2AP	6	47431284	C	A	31800	0.275519	0.00771446	0.00860815	0.370156	0.896180944802309	0.827457975113122
Fornix (column and body) MO	rs7225151	SCIMP	17	5137047	A	G	32156	0.121486	-0.0101223	0.0112959	0.3702	-0.896103896103896	0.827457975113122
Fornix (column and body) AxDconv	rs3935067	EPHA1	7	143104331	C	G	31535	0.388981	0.00644703	0.00719704	0.370366	0.895789102186454	0.827457975113122
Fornix-stria terminalis AxDconv	rs561655	PICALM	11	85800279	G	A	32351	0.346774	0.0068383	0.00765794	0.371874	0.892968605134018	0.82978261971831
UF AxDconv	rs34173062	SHARPIN	8	145158607	A	G	30655	0.0565161	-0.0152846	0.0171231	0.372057	-0.892630423229439	0.82978261971831
Fornix-stria terminalis MO	rs2154481	APP	21	27473875	C	T	31621	0.481389	-0.00632106	0.00708649	0.372399	-0.891987429601961	0.82978261971831
UF AxDconv	rs6024870	CASS4	20	54997568	A	G	32008	0.0861503	0.0116142	0.0130212	0.372421	0.89194544281633	0.82978261971831
UF MO	rs12151021	ABCA7	19	1050874	A	G	31657	0.322456	-0.00737636	0.00827483	0.372703	-0.891421334335569	0.82978261971831
Fornix (column and body) RDconv	rs7274581	CASS4	20	55018260	C	T	32125	0.0838288	0.0110903	0.0124413	0.37271	0.891410061649506	0.82978261971831
UF AxDconv	rs3865444	CD33	19	51727962	A	C	32566	0.323174	-0.00729243	0.00818365	0.372877	-0.891097493172362	0.82978261971831
Fornix (column and body) MDconv	rs7597763	INPP5D	2	234082577	C	A	31704	0.454328	0.0062403	0.00701311	0.373571	0.889804951013174	0.830858924549549
UF AxDconv	rs593742	ADAM10	15	59045774	G	A	31946	0.304279	0.007084	0.00796771	0.373955	0.889088583796348	0.830943226531759
UF MDconv	rs3935067	EPHA1	7	143104331	C	G	31018	0.388661	-0.00676153	0.00760632	0.374038	-0.888935779720022	0.830943226531759
UF MDconv	rs76320948	MEIOSIN	19	46241841	T	C	31824	0.0392471	-0.0167939	0.0189002	0.37424	-0.888556734849367	0.830943226531759
Cingulum (hippocampus) FAconv	rs9473117	CD2AP	6	47431284	C	A	32017	0.275479	-0.0075398	0.00849001	0.374498	-0.888079048199001	0.83104893258427
Cingulum (hippocampus) FAconv	rs12151021	ABCA7	19	1050874	A	G	31929	0.322356	-0.00722719	0.00815004	0.375204	-0.886767426908334	0.83214811903425
Fornix-stria terminalis RDconv	rs59735493	KAT8	16	31133100	A	G	32241	0.28653	0.00709003	0.00801418	0.376327	0.884685644694779	0.833731351654515
Cingulum (cingulate gyrus) RDconv	rs6943429	UMAD1	7	7856894	T	C	30472	0.410672	0.00684162	0.00773362	0.37634	0.884659447968739	0.833731351654515
Fornix-stria terminalis AxDconv	rs10933431	INPP5D	2	233981912	G	C	32351	0.222002	0.0077552	0.00877629	0.376883	0.883653571155921	0.834466283632287
Cingulum (cingulate gyrus) FAconv	rs76320948	MEIOSIN	19	46241841	T	C	32569	0.0392398	0.0170376	0.0193004	0.377364	0.88275890655116	0.834685618354785
Cingulum (hippocampus) FAconv	rs3740688	SPI1	11	47380340	G	T	32280	0.454709	0.00668965	0.00757927	0.377439	0.882624579939757	0.834685618354785
Fornix-stria terminalis RDconv	rs12459419	CD33	19	51728477	T	C	32350	0.32306	0.00680029	0.00770748	0.377616	0.882297456496806	0.834685618354785
Cingulum (hippocampus) MO	rs4147929	ABCA7	19	1063443	A	G	32263	0.175402	0.00901121	0.0102192	0.377888	0.88179211679975	0.834819686800895
UF AxDconv	rs6069737	CASS4	20	54995699	T	C	31995	0.086451	0.0114542	0.0129997	0.378256	0.881112641060948	0.83510282122905
Fornix-stria terminalis RDconv	rs7401792	SLC24A4	14	92931261	G	A	32244	0.343955	-0.00671054	0.0076189	0.378439	-0.880775440024151	0.83510282122905
Fornix (column and body) FAconv	rs2242595	MYO15A	17	18059454	A	G	32494	0.120422	0.00886422	0.0100902	0.379674	0.878497948504489	0.836926088169643
Fornix (column and body) RDconv	rs35349669	INPP5D	2	234068476	T	C	32213	0.498262	0.00609744	0.00694098	0.379689	0.878469610919495	0.836926088169643
UF AxDconv	rs7920721	ECHDC3	10	11720308	G	A	31976	0.381943	-0.00702487	0.00800314	0.380072	-0.87776422754069	0.837303067484663
UF MDconv	rs2830500	ADAMTS1	21	28156856	A	C	31526	0.292568	-0.00714617	0.00814815	0.380471	-0.87702975522051	0.837553525818989
UF AxDconv	rs12459419	CD33	19	51728477	T	C	32566	0.323297	-0.0071671	0.00818088	0.380987	-0.876079345987229	0.837553525818989
Cingulum (cingulate gyrus) RDconv	rs6024870	CASS4	20	54997568	A	G	32165	0.0860874	0.0114947	0.0131229	0.381072	0.87592681495706	0.837553525818989
Cingulum (hippocampus) FAconv	rs6504163	ACE	17	61545779	C	T	31952	0.37126	0.00689437	0.00787308	0.381199	0.875689056887521	0.837553525818989
Cingulum (hippocampus) MO	rs2154482	APP	21	27520931	T	G	32169	0.452874	0.00684897	0.00782779	0.381598	0.87495576657013	0.837553525818989
Fornix-stria terminalis AxDconv	rs7157106	TMEM121	14	106228095	A	G	29313	0.323764	-0.00721697	0.00825135	0.381769	-0.874641119331988	0.837553525818989
Fornix (column and body) FAconv	rs3752231	ABCA7	19	1043638	T	C	32110	0.252647	0.00665959	0.00761474	0.38181	0.874565645051571	0.837553525818989
Cingulum (hippocampus) AxDconv	rs7068231	ANK3	10	61784928	T	G	31321	0.394879	0.00689507	0.00788518	0.381882	0.874434064916717	0.837553525818989
Fornix (column and body) FAconv	rs2830500	ADAMTS1	21	28156856	A	C	32263	0.292177	-0.00634307	0.00726347	0.382509	-0.873283705997271	0.838463124306326
Cingulum (hippocampus) MDconv	rs3752246	ABCA7	19	1056492	G	C	32346	0.176853	-0.00867923	0.00995372	0.383231	-0.871958423584348	0.839579839156961
Fornix-stria terminalis RDconv	rs61732533	OPLAH	8	145108151	A	G	32350	0.0507728	0.0143543	0.0164809	0.383773	0.870965784635548	0.839586919247787
Cingulum (cingulate gyrus) RDconv	rs9473117	CD2AP	6	47431284	C	A	31807	0.275474	0.00724477	0.008319	0.383825	0.870870296910686	0.839586919247787
Cingulum (cingulate gyrus) AxDconv	rs602602	MINDY2	15	59057023	A	T	32158	0.287673	0.00753805	0.00865808	0.383952	0.870637600946168	0.839586919247787
Fornix (column and body) MDconv	rs6605556	HLA-DQA1	6	32583099	G	A	31835	0.180163	0.00785885	0.00903273	0.384278	0.870041504617098	0.839586919247787
Cingulum (hippocampus) AxDconv	rs12592898	CTSH	15	79229199	A	G	32222	0.125892	0.00991885	0.0114009	0.384297	0.87000587672903	0.839586919247787
Fornix (column and body) RDconv	rs1846190	HLA-DQA1	6	32583813	A	G	32350	0.283509	0.00661775	0.00761064	0.384552	0.869539224033721	0.83967960199005
Fornix (column and body) MDconv	rs2242595	MYO15A	17	18059454	A	G	32281	0.120318	-0.00924321	0.0106446	0.385202	-0.868347331041091	0.840634198895028
Cingulum (hippocampus) RDconv	rs74685827	SORL1	11	121353077	G	T	32347	0.019059	0.0239246	0.0276225	0.38642	0.866127251334962	0.841781146637266
Fornix-stria terminalis RDconv	rs1532278	CLU	8	27466315	T	C	32350	0.402318	0.00636143	0.00734587	0.386496	0.865987282649979	0.841781146637266
Cingulum (cingulate gyrus) RDconv	rs62374257	COX7C	5	86223195	C	T	32142	0.233386	-0.00756218	0.00873248	0.3865	-0.865983088423907	0.841781146637266
Cingulum (hippocampus) FAconv	rs5011436	TMEM106B	7	12268758	C	A	32323	0.416948	0.00659336	0.00761502	0.38658	0.865836202662633	0.841781146637266
UF MO	rs7274581	CASS4	20	55018260	C	T	32044	0.0838378	-0.0118761	0.0137464	0.38762	-0.863942559506489	0.843580716253444
Cingulum (hippocampus) MO	rs3822030	IDUA	4	987343	G	T	31342	0.430205	-0.006859	0.00794607	0.38803	-0.863194006596972	0.843939878987899
Cingulum (cingulate gyrus) RDconv	rs6489896	TPCN1	12	113719788	C	T	32275	0.0692796	-0.012499	0.0144881	0.3883	-0.862708015543791	0.843939878987899
Cingulum (hippocampus) FAconv	rs9381563	CD2AP	6	47432637	C	T	31911	0.360597	-0.00681756	0.00790465	0.388426	-0.862474619369612	0.843939878987899
UF MDconv	rs1800978	ABCA1	9	107665978	G	C	31607	0.123327	-0.00966149	0.0112114	0.38882	-0.861755891324901	0.844331500824629
Cingulum (cingulate gyrus) RDconv	rs10948363	CD2AP	6	47487762	G	A	32333	0.274781	0.00710597	0.00825133	0.389133	0.861190862563975	0.84451477210324
UF MO	rs6069737	CASS4	20	54995699	T	C	32087	0.0863745	-0.0116869	0.0135763	0.389332	-0.860831006975391	0.84451477210324
UF AxDconv	rs7146179	FERMT2	14	53298853	A	G	32566	0.0973561	0.0110905	0.0128909	0.389605	0.860335585568114	0.844643111964874
Fornix (column and body) MDconv	rs2081545	MS4A4A	11	59958380	A	C	32111	0.40511	-0.00605604	0.00704516	0.390008	-0.859602904689177	0.844798687089715
Fornix (column and body) MO	rs199515	WNT3	17	44856641	G	C	32238	0.213847	0.00773182	0.0090068	0.390648	0.858442510103477	0.844798687089715
Fornix-stria terminalis AxDconv	rs16941239	FOXF1	16	86454210	A	T	32198	0.0208864	0.0219297	0.0255566	0.390847	0.858083626147453	0.844798687089715
Fornix-stria terminalis FAconv	rs16824536	MME	3	154787511	A	G	32569	0.0573552	-0.0129417	0.0150844	0.390918	-0.857952586778394	0.844798687089715
Cingulum (cingulate gyrus) MDconv	rs616338	ABI3	17	47297297	T	C	32339	0.0109311	0.0312806	0.0364607	0.390933	0.857926479743943	0.844798687089715
Fornix-stria terminalis AxDconv	rs34173062	SHARPIN	8	145158607	A	G	30452	0.0564002	-0.0139868	0.016304	0.39096	-0.857875368007851	0.844798687089715
Fornix (column and body) FAconv	rs113706587	RASGEF1C	5	179628150	A	G	32030	0.0976272	-0.00950465	0.0110966	0.3917	-0.856537137501577	0.8453
Fornix (column and body) MO	rs6024870	CASS4	20	54997568	A	G	32049	0.0861181	-0.0112872	0.0131856	0.391983	-0.856024754277394	0.8453
UF RDconv	rs442495	ADAM10	15	59022615	C	T	31839	0.318022	0.00688563	0.00804409	0.392005	0.855986196076871	0.8453
Cingulum (hippocampus) RDconv	rs35349669	INPP5D	2	234068476	T	C	32189	0.498229	0.00655524	0.0076588	0.392048	0.855909541964799	0.8453
Cingulum (hippocampus) MDconv	rs17020490	PRKD3	2	37531939	C	T	32312	0.138091	0.00943131	0.0110339	0.392687	0.854757610636312	0.846215848336061
Cingulum (cingulate gyrus) MO	rs587709	LILRB2	19	54771451	C	T	31448	0.267298	-0.00758261	0.00887745	0.393026	-0.85414280001577	0.846413826891671
UF AxDconv	rs7597763	INPP5D	2	234082577	C	A	31904	0.454332	0.00665376	0.00779386	0.393261	0.85371818328787	0.846413826891671
Fornix (column and body) AxDconv	rs429358	APOE	19	45411941	C	T	32356	0.151147	0.00827891	0.00970188	0.393476	0.853330488523874	0.846413826891671
Fornix-stria terminalis MO	rs59685680	SPPL2A	15	51001534	G	T	32143	0.195532	0.00750549	0.0087985	0.393636	0.853041995794738	0.846413826891671
UF MDconv	rs5011436	TMEM106B	7	12268758	C	A	31588	0.417105	-0.00633613	0.00743399	0.394037	-0.852318875866123	0.846815097932536
Fornix-stria terminalis RDconv	rs6605556	HLA-DQA1	6	32583099	G	A	31829	0.180182	-0.00804835	0.00945332	0.394559	-0.851378140166629	0.84747582925503
Fornix-stria terminalis MO	rs7384878	SPDYE3	7	99932049	C	T	31835	0.313633	-0.00645723	0.00759838	0.395427	-0.849816671448388	0.848878614130435
Fornix (column and body) MO	rs3851179	EED	11	85868640	T	C	32238	0.369347	-0.0065102	0.00766452	0.395662	-0.849394352157735	0.848921727322108
Cingulum (hippocampus) MDconv	rs7920721	ECHDC3	10	11720308	G	A	31759	0.381845	0.00674742	0.00795004	0.396033	0.848727805143119	0.849256433224756
Cingulum (hippocampus) RDconv	rs7209200	ZFP3	17	4969940	T	C	32260	0.322102	-0.00691246	0.00816416	0.397171	-0.846683553482538	0.850386829268293
Cingulum (hippocampus) MDconv	rs7185636	IQCK	16	19808163	C	T	32333	0.17312	0.00857031	0.0101229	0.397202	0.846625966867202	0.850386829268293
UF MO	rs6742	SLC2A4RG	20	62374441	T	C	29407	0.200071	-0.0084802	0.0100165	0.397206	-0.846623071931313	0.850386829268293
Fornix (column and body) FAconv	rs9381040	TREML2	6	41154650	T	C	32440	0.291076	-0.00611303	0.00722664	0.397607	-0.84590210664984	0.850784209100758
Cingulum (cingulate gyrus) FAconv	rs7274581	CASS4	20	55018260	C	T	32323	0.0838103	-0.0113895	0.01349	0.398503	-0.844292068198666	0.851986587344511
Cingulum (cingulate gyrus) MDconv	rs1800978	ABCA1	9	107665978	G	C	32119	0.123369	-0.00979429	0.0116078	0.398798	-0.843767983597236	0.851986587344511
UF MDconv	rs76726049	ALPK2	18	56189459	C	T	31548	0.0121561	-0.0283823	0.0336388	0.398816	-0.843736994185286	0.851986587344511
UF RDconv	rs72777026	ADAM17	2	9699011	G	A	31263	0.13975	0.0091559	0.0108567	0.399039	0.843340978382013	0.852002189189189
UF AxDconv	rs2245466	RHOH	4	40198846	G	C	30138	0.320575	-0.0071908	0.00854562	0.40009	-0.841460303640929	0.853227622377622
Fornix-stria terminalis AxDconv	rs74685827	SORL1	11	121353077	G	T	32351	0.0190721	0.0222235	0.0264332	0.400493	0.840741945734909	0.853227622377622
Cingulum (cingulate gyrus) RDconv	rs7767350	CD2AP	6	47485126	T	C	32351	0.274845	0.00693384	0.00824875	0.400576	0.840592817093499	0.853227622377622
Cingulum (hippocampus) MDconv	rs7912495	USP6NL	10	11718713	G	A	31775	0.455563	0.00652659	0.00776684	0.400732	0.840314722589882	0.853227622377622
Cingulum (cingulate gyrus) MO	rs1354106	CD33	19	51737991	G	T	31496	0.352092	0.00684273	0.00814634	0.400922	0.839975989217244	0.853227622377622
Cingulum (cingulate gyrus) RDconv	rs76726049	ALPK2	18	56189459	C	T	32073	0.0122377	-0.0282723	0.033659	0.400928	-0.839962565732791	0.853227622377622
Cingulum (hippocampus) MO	rs10838725	CELF1	11	47557871	C	T	32315	0.303234	-0.00710708	0.00846489	0.401135	-0.839595080384979	0.853227622377622
Cingulum (hippocampus) RDconv	rs6024870	CASS4	20	54997568	A	G	32157	0.0860777	0.0113935	0.01358	0.401475	0.8389911634757	0.853227622377622
UF AxDconv	rs12881735	SLC24A4	14	92932828	C	T	32055	0.235985	-0.00724493	0.00863681	0.401557	-0.83884327662644	0.853227622377622
Cingulum (hippocampus) AxDconv	rs10933431	INPP5D	2	233981912	G	C	32352	0.222011	-0.00761585	0.00908596	0.401919	-0.838199815979819	0.853414373992477
UF MO	rs2154481	APP	21	27473875	C	T	31557	0.481494	0.00647569	0.00772831	0.402077	0.837917992420076	0.853414373992477
Fornix-stria terminalis RDconv	rs4236673	CLU	8	27464929	A	G	32297	0.406942	0.00613797	0.0073325	0.402542	0.83709103307194	0.853506939978564
Cingulum (hippocampus) MDconv	rs587709	LILRB2	19	54771451	C	T	31446	0.267331	0.00736011	0.0087973	0.402799	0.836632830527548	0.853506939978564
UF MDconv	rs56407236	PRDM7	16	90170095	A	G	31824	0.0691931	-0.0121482	0.0145253	0.402957	-0.836347614162874	0.853506939978564
UF AxDconv	rs9381563	CD2AP	6	47432637	C	T	31910	0.360577	0.0067383	0.00806072	0.403187	0.835942694945365	0.853506939978564
Fornix-stria terminalis AxDconv	rs9331896	CLU	8	27467686	C	T	31949	0.413049	-0.00620166	0.00741899	0.403201	-0.83591701835425	0.853506939978564
Cingulum (cingulate gyrus) MDconv	rs889555	BCKDK	16	31122571	T	C	32192	0.282539	0.00706375	0.00845899	0.403685	0.835058322565696	0.853737098501071
UF RDconv	rs2081545	MS4A4A	11	59958380	A	C	31696	0.404956	0.00636728	0.00762588	0.403742	0.834956752532167	0.853737098501071
Cingulum (hippocampus) MDconv	rs2452170	MAMSTR	19	49213504	G	A	32238	0.468639	0.0063898	0.00766243	0.40433	0.833913001489084	0.854523006955591
Cingulum (hippocampus) MO	rs7185636	IQCK	16	19808163	C	T	32335	0.173141	-0.00861623	0.0103446	0.40489	-0.8329205575856	0.854974759871932
Cingulum (cingulate gyrus) MDconv	rs6069737	CASS4	20	54995699	T	C	32136	0.0863673	0.0112535	0.0135173	0.405111	0.832525726291493	0.854974759871932
Fornix-stria terminalis FAconv	rs11787077	CLU	8	27465312	T	C	32543	0.407323	-0.0059521	0.00715132	0.405235	-0.832307881621854	0.854974759871932
Cingulum (cingulate gyrus) MDconv	rs10792832	PICALM	11	85867875	A	G	32311	0.367785	0.00655581	0.00788017	0.405444	0.831937635863186	0.854974759871932
Fornix (column and body) RDconv	rs2718058	GPR141	7	37841534	G	A	32094	0.366143	0.00596218	0.00716938	0.405626	0.831617238868633	0.854974759871932
Fornix-stria terminalis MO	rs6584063	BLNK	10	98026407	G	A	32302	0.0377995	-0.015221	0.0183158	0.405955	-0.831031131591304	0.855054984008529
Cingulum (cingulate gyrus) RDconv	rs4575098	ADAMTS4	1	161155392	A	G	32167	0.234246	-0.00723912	0.00871363	0.406097	-0.830781201405155	0.855054984008529
UF RDconv	rs76320948	MEIOSIN	19	46241841	T	C	31939	0.0392467	-0.0159501	0.0192235	0.406699	-0.829718833719146	0.855522172065852
Fornix (column and body) MO	rs1582763	MS4A4A	11	60021948	A	G	32180	0.378978	0.00632896	0.00763333	0.407035	0.829121759441816	0.855522172065852
Fornix-stria terminalis AxDconv	rs450674	MAF	16	79608408	C	T	31229	0.394297	-0.00628615	0.00758424	0.407193	-0.828843760218558	0.855522172065852
Fornix-stria terminalis FAconv	rs4277405	ACE	17	61548918	C	T	32569	0.374313	0.00604389	0.00729219	0.407209	0.828816857487257	0.855522172065852
Fornix (column and body) MDconv	rs3865444	CD33	19	51727962	A	C	32356	0.322985	0.00609884	0.00736581	0.407675	0.827993119561868	0.855522172065852
Cingulum (cingulate gyrus) RDconv	rs9369716	CD2AP	6	47552180	T	A	32327	0.274585	0.00683325	0.00825525	0.407814	0.827745979831017	0.855522172065852
Fornix-stria terminalis AxDconv	rs7274581	CASS4	20	55018260	C	T	32105	0.0838499	-0.0108763	0.0131402	0.407835	-0.827711906972497	0.855522172065852
Fornix-stria terminalis MDconv	rs10947943	UNC5CL	6	41004093	A	G	31959	0.153024	0.00869618	0.0105145	0.408201	0.827065481002425	0.855835429936306
Fornix-stria terminalis FAconv	rs1532278	CLU	8	27466315	T	C	32569	0.402223	-0.00591908	0.00716776	0.408922	-0.825792158219583	0.856833748674443
Cingulum (cingulate gyrus) FAconv	rs117618017	APH1B	15	63569902	T	C	32569	0.140287	-0.00889699	0.0107782	0.409111	-0.825461579855635	0.856833748674443
Fornix (column and body) MO	rs16824536	MME	3	154787511	A	G	32238	0.0571686	0.0130648	0.0158645	0.410212	0.823524220744429	0.858367295597484
UF AxDconv	rs1846190	HLA-DQA1	6	32583813	A	G	32545	0.283653	0.00695552	0.00844977	0.410417	0.823160867100524	0.858367295597484
Fornix (column and body) MDconv	rs6931277	HLA-DQA1	6	32583357	T	A	32339	0.187591	0.00726426	0.00883477	0.410943	0.822235327009079	0.858367295597484
Cingulum (cingulate gyrus) RDconv	rs6448453	CLNK	4	11026028	A	G	32355	0.266342	0.00683314	0.00831539	0.411222	0.821746183883137	0.858367295597484
Cingulum (hippocampus) AxDconv	rs7902657	ANK3	10	61738152	G	T	32340	0.447109	0.00625947	0.00761744	0.411231	0.821728822281501	0.858367295597484
UF MDconv	rs13237518	TMEM106B	7	12269593	A	C	31813	0.417251	-0.00608642	0.00740894	0.411363	-0.821496732326082	0.858367295597484
UF MO	rs199515	WNT3	17	44856641	G	C	32289	0.213834	0.00762219	0.00928879	0.411885	0.820579429613545	0.858367295597484
Fornix (column and body) AxDconv	rs113706587	RASGEF1C	5	179628150	A	G	31818	0.0976806	0.00965757	0.0117753	0.412127	0.820154900512089	0.858367295597484
Cingulum (hippocampus) RDconv	rs112403360	ANKH	5	14724413	A	T	32283	0.0740328	0.0118889	0.0145089	0.412544	0.819421182860176	0.858367295597484
Cingulum (cingulate gyrus) MDconv	rs17020490	PRKD3	2	37531939	C	T	32305	0.138106	0.00901892	0.0110094	0.412673	0.819201773030319	0.858367295597484
Fornix (column and body) RDconv	rs3752231	ABCA7	19	1043638	T	C	31917	0.252906	-0.00658037	0.00803655	0.412898	-0.818805333134243	0.858367295597484
Cingulum (cingulate gyrus) FAconv	rs1761461	LILRA5	19	54825174	A	C	31671	0.503521	0.0062189	0.00760029	0.413218	0.818245093279335	0.858367295597484
UF RDconv	rs149080927	KLF16	19	1854253	G	GC	30376	0.462158	-0.00627763	0.00767241	0.413238	-0.818208359563683	0.858367295597484
Cingulum (cingulate gyrus) RDconv	rs10947943	UNC5CL	6	41004093	A	G	31966	0.153022	0.00844872	0.0103302	0.413433	0.817866062612534	0.858367295597484
UF AxDconv	rs10947943	UNC5CL	6	41004093	A	G	32172	0.153301	0.00878437	0.0107415	0.413472	0.817797328119909	0.858367295597484
Cingulum (cingulate gyrus) FAconv	rs4236673	CLU	8	27464929	A	G	32516	0.40683	-0.00621444	0.00760016	0.413544	-0.817672259531378	0.858367295597484
Fornix (column and body) MDconv	rs16824536	MME	3	154787511	A	G	32356	0.0571919	-0.012082	0.0147875	0.413903	-0.817041420118343	0.858367295597484
UF AxDconv	rs2154481	APP	21	27473875	C	T	31827	0.481415	-0.00633855	0.00776404	0.414272	-0.816398421440384	0.858367295597484
Cingulum (hippocampus) MDconv	rs7157106	TMEM121	14	106228095	A	G	29309	0.323808	-0.00703026	0.00861257	0.414341	-0.816278996861564	0.858367295597484
Fornix (column and body) RDconv	rs10952097	ICA1	7	8244012	T	C	32165	0.106731	-0.00917349	0.0112388	0.414366	-0.816233939566502	0.858367295597484
Cingulum (hippocampus) MDconv	rs3848143	SNX1	15	64423506	G	A	32259	0.204284	-0.00770681	0.00944466	0.414502	-0.815996552549271	0.858367295597484
Fornix (column and body) MDconv	rs2245466	RHOH	4	40198846	G	C	29945	0.320471	0.00626904	0.00768468	0.414624	0.81578413154484	0.858367295597484
UF RDconv	rs2154481	APP	21	27473875	C	T	31218	0.481373	0.0061465	0.00755356	0.415804	0.813722271352846	0.860264939822083
Fornix (column and body) RDconv	rs7597763	INPP5D	2	234082577	C	A	31718	0.454332	0.00571058	0.00702108	0.416019	0.813347804041543	0.860264939822083
Fornix-stria terminalis MDconv	rs12446759	PLCG2	16	81773003	G	A	32348	0.39072	0.00623617	0.00767017	0.416194	0.813041953437799	0.860264939822083
Fornix-stria terminalis MDconv	rs7401792	SLC24A4	14	92931261	G	A	32242	0.343992	-0.00642327	0.00790996	0.416764	-0.812048354226823	0.860992573221757
Cingulum (hippocampus) RDconv	rs4236673	CLU	8	27464929	A	G	32294	0.406964	0.00627779	0.00773969	0.417299	0.811116465904965	0.861135065274151
Fornix (column and body) MDconv	rs4575098	ADAMTS4	1	161155392	A	G	32168	0.23427	0.00661816	0.00816141	0.417418	0.810908899320093	0.861135065274151
Fornix (column and body) MO	rs2154482	APP	21	27520931	T	G	32059	0.452868	-0.00603445	0.00744269	0.417487	-0.810788841131365	0.861135065274151
Cingulum (cingulate gyrus) FAconv	rs6742	SLC2A4RG	20	62374441	T	C	29656	0.199976	-0.00795192	0.0098338	0.418727	-0.808631454778417	0.862841988665636
Cingulum (hippocampus) FAconv	rs6742	SLC2A4RG	20	62374441	T	C	29655	0.199983	-0.00796276	0.00987219	0.419906	-0.806584962404492	0.862841988665636
Fornix (column and body) MO	rs8025980	SPPL2A	15	50994011	G	A	31951	0.340334	0.00631561	0.00783162	0.419998	0.80642446901152	0.862841988665636
Fornix (column and body) MO	rs7810606	EPHA1	7	143108158	T	C	31420	0.483514	0.00603805	0.00748923	0.420109	0.806231081165887	0.862841988665636
Cingulum (hippocampus) MO	rs6024870	CASS4	20	54997568	A	G	32158	0.086075	-0.011178	0.0138678	0.420219	-0.80603989097045	0.862841988665636
Cingulum (cingulate gyrus) RDconv	rs190982	MEF2C	5	88223420	G	A	30450	0.397192	0.0062696	0.00777934	0.420283	0.805929551864297	0.862841988665636
Cingulum (hippocampus) MO	rs10947943	UNC5CL	6	41004093	A	G	31959	0.153009	0.00879605	0.0109161	0.420366	0.805786865272396	0.862841988665636
Fornix-stria terminalis RDconv	rs7912495	USP6NL	10	11718713	G	A	31779	0.455584	-0.00593158	0.00736502	0.420605	-0.805371879506098	0.862841988665636
Fornix (column and body) RDconv	rs6966331	EPDR1	7	37883793	T	C	32291	0.340404	0.00585768	0.00728104	0.421102	0.804511443420171	0.862841988665636
UF MO	rs111278892	CNN2	19	1039323	G	C	32144	0.154694	-0.00849165	0.0105621	0.42141	-0.803973641605363	0.862841988665636
Fornix-stria terminalis MO	rs6586028	TSPAN14	10	82253984	C	T	32354	0.203236	0.00698461	0.00869072	0.421578	0.803686000699597	0.862841988665636
Cingulum (hippocampus) AxDconv	rs1800978	ABCA1	9	107665978	G	C	32132	0.123351	-0.00927326	0.0115391	0.421606	-0.803638065360383	0.862841988665636
UF AxDconv	rs3752231	ABCA7	19	1043638	T	C	32107	0.25264	0.007167	0.00892376	0.421895	0.803136794355742	0.862841988665636
UF AxDconv	rs56407236	PRDM7	16	90170095	A	G	32198	0.0692434	-0.0116177	0.0144655	0.421897	-0.803131588953026	0.862841988665636
Fornix-stria terminalis MDconv	rs7912495	USP6NL	10	11718713	G	A	31777	0.455565	-0.00613412	0.00764685	0.422451	-0.802176059423161	0.862841988665636
UF RDconv	rs6584063	BLNK	10	98026407	G	A	31887	0.0378838	0.0156468	0.0195066	0.422478	0.802128510350343	0.862841988665636
Cingulum (hippocampus) FAconv	rs34173062	SHARPIN	8	145158607	A	G	30656	0.0565142	-0.0134686	0.0167913	0.422484	-0.802117763365553	0.862841988665636
UF RDconv	rs708382	FAM171A2	17	42442344	C	T	31833	0.388967	-0.00612393	0.00764455	0.423082	-0.801084432700421	0.862841988665636
UF AxDconv	rs4236673	CLU	8	27464929	A	G	32513	0.406853	-0.00623308	0.00778083	0.423085	-0.80108163267929	0.862841988665636
UF RDconv	rs7920721	ECHDC3	10	11720308	G	A	31355	0.381869	0.00624077	0.00779133	0.423138	0.800989048082933	0.862841988665636
Fornix (column and body) AxDconv	rs59735493	KAT8	16	31133100	A	G	32247	0.286523	0.00617255	0.0077072	0.423201	0.800880994394851	0.862841988665636
Cingulum (cingulate gyrus) RDconv	rs6846529	CLNK	4	11025131	C	T	32314	0.267376	0.00665178	0.00830907	0.423395	0.800544465265066	0.862841988665636
Cingulum (cingulate gyrus) FAconv	rs679515	CR1	1	207750568	T	C	32506	0.174076	0.00788017	0.00984747	0.423582	0.800222798343128	0.862841988665636
Cingulum (hippocampus) RDconv	rs7185636	IQCK	16	19808163	C	T	32334	0.173115	0.00810571	0.0101315	0.42368	0.800050338054582	0.862841988665636
Cingulum (hippocampus) MDconv	rs6024870	CASS4	20	54997568	A	G	32156	0.0860959	0.0108525	0.0135676	0.423778	0.799883546095109	0.862841988665636
Cingulum (hippocampus) FAconv	rs114812713	OARD1	6	41034000	C	G	32362	0.023747	-0.019875	0.0248589	0.423994	-0.799512448257968	0.862841988665636
Cingulum (cingulate gyrus) MO	rs17125944	FERMT2	14	53400629	C	T	32223	0.0904168	0.0106689	0.0133651	0.424715	0.798265632131447	0.863864186405767
UF MO	rs3752246	ABCA7	19	1056492	G	C	32289	0.176778	0.00794741	0.00997755	0.425725	0.796529208072122	0.865462474279835
Cingulum (cingulate gyrus) AxDconv	rs1859788	PILRA	7	99971834	A	G	32133	0.316995	0.00671216	0.00843068	0.425939	0.796158791461661	0.865462474279835
Fornix (column and body) MDconv	rs3752231	ABCA7	19	1043638	T	C	31902	0.252852	-0.00636713	0.00802824	0.427725	-0.793091636523074	0.865830655495318
Fornix (column and body) MO	rs11218343	SORL1	11	121435587	C	T	32218	0.0371997	-0.0154813	0.0195209	0.427741	-0.793062819849495	0.865830655495318
Cingulum (cingulate gyrus) RDconv	rs6069736	CSTF1	20	54983075	T	C	32183	0.0871889	0.010329	0.0130451	0.428485	0.791791553916796	0.865830655495318
Fornix-stria terminalis MDconv	rs442495	ADAM10	15	59022615	C	T	32248	0.31819	0.00639396	0.00807725	0.428593	0.791601101860163	0.865830655495318
Fornix (column and body) RDconv	rs7225151	SCIMP	17	5137047	A	G	32287	0.12138	0.00834514	0.0105458	0.428756	0.791323560090273	0.865830655495318
Fornix-stria terminalis FAconv	rs6966331	EPDR1	7	37883793	T	C	32489	0.340207	0.00588023	0.00743291	0.428882	0.791107385936329	0.865830655495318
UF AxDconv	rs2830500	ADAMTS1	21	28156856	A	C	31895	0.292272	-0.00642017	0.00811608	0.428919	-0.791043212979665	0.865830655495318
Fornix-stria terminalis RDconv	rs429358	APOE	19	45411941	C	T	32350	0.151159	0.00797579	0.0100883	0.429178	0.790598019487922	0.865830655495318
Fornix (column and body) MO	rs113260531	SCIMP	17	5138980	A	G	32177	0.121251	-0.00893433	0.0113007	0.42918	-0.79059969736388	0.865830655495318
Fornix-stria terminalis FAconv	rs12592898	CTSH	15	79229199	A	G	32437	0.126137	-0.00840912	0.0106365	0.429184	-0.790590889860387	0.865830655495318
Fornix (column and body) MO	rs587709	LILRB2	19	54771451	C	T	31341	0.267094	0.00676124	0.00855325	0.429243	0.79048782626487	0.865830655495318
Fornix (column and body) MO	rs7185636	IQCK	16	19808163	C	T	32225	0.173157	-0.00777545	0.00983808	0.429328	-0.790342221246422	0.865830655495318
Fornix (column and body) FAconv	rs10498633	SLC24A4	14	92926952	T	G	32569	0.232046	0.00613225	0.00776167	0.429487	0.790068374460651	0.865830655495318
Cingulum (cingulate gyrus) AxDconv	rs34173062	SHARPIN	8	145158607	A	G	30447	0.0563931	0.0138108	0.0174867	0.429652	0.789788810924874	0.865830655495318
UF AxDconv	rs5848	GRN	17	42430244	T	C	31137	0.27591	-0.00657442	0.0083293	0.42993	-0.789312427214772	0.865830655495318
Fornix-stria terminalis AxDconv	rs7597763	INPP5D	2	234082577	C	A	31699	0.454352	-0.00584914	0.00741614	0.430285	-0.788704096740353	0.865830655495318
Fornix (column and body) FAconv	rs7933202	MS4A6A	11	59936926	C	A	32407	0.393927	0.00529	0.00671364	0.430727	0.787948117563647	0.865830655495318
Fornix (column and body) MDconv	rs2830489	ADAMTS1	21	28148191	T	C	32356	0.275034	0.006105	0.00775694	0.43126	0.787037156404458	0.865830655495318
UF AxDconv	rs9381040	TREML2	6	41154650	T	C	32437	0.291087	0.00666536	0.00846895	0.431261	0.787034992531542	0.865830655495318
Cingulum (cingulate gyrus) RDconv	rs12151021	ABCA7	19	1050874	A	G	31721	0.322547	-0.00627982	0.00798343	0.431512	-0.786606759250097	0.865830655495318
UF AxDconv	rs593742	ADAM10	15	59045774	G	A	32312	0.3045	-0.00657178	0.00835935	0.431774	-0.786159210943435	0.865830655495318
Fornix-stria terminalis AxDconv	rs113706587	RASGEF1C	5	179628150	A	G	31814	0.0976614	-0.0097263	0.0123727	0.431803	-0.786109741608541	0.865830655495318
Fornix (column and body) AxDconv	rs889555	BCKDK	16	31122571	T	C	32209	0.282561	0.00607536	0.00773082	0.431949	0.785862301799809	0.865830655495318
Fornix (column and body) AxDconv	rs6069736	CSTF1	20	54983075	T	C	32184	0.0871862	0.00966083	0.0122988	0.432154	0.785509968452207	0.865830655495318
Fornix-stria terminalis AxDconv	rs7209200	ZFP3	17	4969940	T	C	32264	0.322093	-0.00613752	0.00781474	0.432232	-0.785377376598582	0.865830655495318
UF MO	rs1065712	CTSB	8	11702122	C	G	31832	0.0441694	-0.0147385	0.0187742	0.432432	-0.78504010823364	0.865830655495318
Fornix (column and body) RDconv	rs10131280	TMEM121	14	107121607	A	G	31956	0.125376	0.00823068	0.0104896	0.43266	0.784651464307505	0.865830655495318
Cingulum (hippocampus) AxDconv	rs117618017	APH1B	15	63569902	T	C	32352	0.140393	-0.00852656	0.010869	0.432758	-0.784484313184286	0.865830655495318
Cingulum (hippocampus) FAconv	rs113260531	SCIMP	17	5138980	A	G	32504	0.121077	-0.00900959	0.0114884	0.432905	-0.784233661780579	0.865830655495318
Cingulum (cingulate gyrus) MO	rs17125924	FERMT2	14	53391680	G	A	32205	0.0902655	0.0104832	0.0133762	0.433205	0.783720339109762	0.865830655495318
Fornix-stria terminalis AxDconv	rs114812713	OARD1	6	41034000	C	G	32146	0.0237821	0.0188896	0.0241043	0.433239	0.783661006542401	0.865830655495318
Fornix (column and body) RDconv	rs2245466	RHOH	4	40198846	G	C	29959	0.320488	0.00601636	0.00769367	0.434221	0.781988309870322	0.865830655495318
Fornix-stria terminalis FAconv	rs7920721	ECHDC3	10	11720308	G	A	31979	0.381923	0.00575071	0.00735891	0.434531	0.78146220024433	0.865830655495318
Fornix (column and body) AxDconv	rs6489896	TPCN1	12	113719788	C	T	32276	0.069293	0.0106692	0.013658	0.434705	0.781168545907161	0.865830655495318
Cingulum (hippocampus) FAconv	rs72777026	ADAM17	2	9699011	G	A	31879	0.139747	-0.00854172	0.0109424	0.435033	-0.780607544962714	0.865830655495318
Cingulum (cingulate gyrus) RDconv	rs7908662	PLEKHA1	10	124172912	G	A	32339	0.471675	-0.00578183	0.00740708	0.435048	-0.780581551704585	0.865830655495318
UF MDconv	rs871269	TNIP1	5	150432388	T	C	31824	0.318093	0.00613854	0.00787358	0.435604	0.77963772515171	0.865830655495318
UF MO	rs28394864	ZNF652	17	47450775	A	G	31787	0.459811	-0.00599876	0.00769927	0.435901	-0.779133606173053	0.865830655495318
Cingulum (cingulate gyrus) MDconv	rs6024870	CASS4	20	54997568	A	G	32149	0.086068	0.0105461	0.0135395	0.436032	0.778913549244802	0.865830655495318
Cingulum (hippocampus) FAconv	rs4575098	ADAMTS4	1	161155392	A	G	32378	0.234063	0.00692665	0.00889511	0.436154	0.778703130146789	0.865830655495318
Fornix (column and body) MDconv	rs2452170	MAMSTR	19	49213504	G	A	32248	0.468618	-0.00540003	0.00694168	0.43662	-0.777913992001936	0.865830655495318
UF AxDconv	rs6891966	HAVCR2	5	156526331	A	G	32158	0.229554	0.00677155	0.00871235	0.43702	0.777235763026049	0.865830655495318
Cingulum (hippocampus) RDconv	rs6069737	CASS4	20	54995699	T	C	32144	0.0863769	0.0105307	0.0135578	0.437318	0.776726312528581	0.865830655495318
Fornix-stria terminalis MDconv	rs4277405	ACE	17	61548918	C	T	32348	0.37432	-0.00602212	0.00775339	0.437331	-0.776707994825489	0.865830655495318
Fornix (column and body) MDconv	rs10952097	ICA1	7	8244012	T	C	32150	0.10675	-0.00871802	0.0112252	0.437368	-0.776647186687097	0.865830655495318
Cingulum (cingulate gyrus) AxDconv	rs593742	ADAM10	15	59045774	G	A	32093	0.304288	0.00662505	0.00853039	0.437371	0.776640927319853	0.865830655495318
Fornix (column and body) AxDconv	rs17020490	PRKD3	2	37531939	C	T	32322	0.138064	-0.00781223	0.0100618	0.4375	-0.776424695382536	0.865830655495318
Cingulum (hippocampus) FAconv	rs9381040	TREML2	6	41154650	T	C	32438	0.291094	-0.00644585	0.00830482	0.437656	-0.776157701190393	0.865830655495318
Cingulum (hippocampus) RDconv	rs10792832	PICALM	11	85867875	A	G	32319	0.367818	0.00613148	0.00790322	0.437855	0.77582048835791	0.865830655495318
Cingulum (cingulate gyrus) MDconv	rs7274581	CASS4	20	55018260	C	T	32093	0.0838345	0.0106174	0.0136864	0.437889	0.775762801028759	0.865830655495318
Cingulum (cingulate gyrus) MO	rs867611	PICALM	11	85776544	G	A	32091	0.317145	0.00642785	0.00828669	0.437936	0.775683656562512	0.865830655495318
Cingulum (hippocampus) RDconv	rs6504163	ACE	17	61545779	C	T	31736	0.371282	-0.006188	0.00798184	0.438186	-0.775259839836429	0.865830655495318
Cingulum (cingulate gyrus) AxDconv	rs17125924	FERMT2	14	53391680	G	A	32203	0.0902556	0.0105515	0.0136205	0.438532	0.774677875261554	0.865830655495318
Cingulum (hippocampus) RDconv	rs6742	SLC2A4RG	20	62374441	T	C	29459	0.200024	0.00774844	0.0100035	0.43859	0.77457289948518	0.865830655495318
Fornix-stria terminalis FAconv	rs7912495	USP6NL	10	11718713	G	A	31995	0.455556	0.00556676	0.00719025	0.438807	0.774209519835889	0.865830655495318
Fornix (column and body) RDconv	rs7912495	USP6NL	10	11718713	G	A	31798	0.455516	0.00545352	0.00704524	0.438888	0.774071571727862	0.865830655495318
Fornix (column and body) MO	rs4844610	CR1	1	207802552	A	C	32215	0.174732	0.00751317	0.00970761	0.438962	0.773946419355536	0.865830655495318
Fornix-stria terminalis MDconv	rs12881735	SLC24A4	14	92932828	C	T	32205	0.23605	0.00685402	0.00886053	0.4392	0.773545149105076	0.865830655495318
Cingulum (hippocampus) RDconv	rs9381563	CD2AP	6	47432637	C	T	31696	0.360487	0.00619599	0.00801412	0.439443	0.773134168193139	0.865830655495318
Fornix-stria terminalis FAconv	rs76726049	ALPK2	18	56189459	C	T	32286	0.0122189	-0.0248937	0.032202	0.439494	-0.773048257872182	0.865830655495318
Fornix (column and body) FAconv	rs2830489	ADAMTS1	21	28148191	T	C	32569	0.275062	-0.00567842	0.0073548	0.440074	-0.772069940718986	0.865830655495318
Fornix (column and body) MDconv	rs7225151	SCIMP	17	5137047	A	G	32272	0.121406	0.00812953	0.010533	0.440222	0.771815247317953	0.865830655495318
Fornix (column and body) MDconv	rs190982	MEF2C	5	88223420	G	A	30451	0.397179	0.00561854	0.00728691	0.44068	0.77104561467069	0.865830655495318
Cingulum (cingulate gyrus) MDconv	rs6014724	CASS4	20	54998544	G	A	32106	0.0874603	0.0103611	0.0134522	0.441174	0.77021602414475	0.865830655495318
Fornix (column and body) FAconv	rs7767350	CD2AP	6	47485126	T	C	32565	0.274804	0.00564155	0.00732621	0.44127	0.770050271559237	0.865830655495318
Cingulum (hippocampus) AxDconv	rs41289512	NECTIN2	19	45351516	G	C	32352	0.0426558	0.0144253	0.0187344	0.441306	0.7699899649842	0.865830655495318
Fornix-stria terminalis MO	rs10838725	CELF1	11	47557871	C	T	32321	0.303239	0.00585756	0.00761208	0.441592	0.769508465491692	0.865830655495318
Fornix (column and body) MDconv	rs113706587	RASGEF1C	5	179628150	A	G	31818	0.0976806	0.00899831	0.0116995	0.441823	0.769119193127912	0.865830655495318
Cingulum (cingulate gyrus) RDconv	rs10498633	SLC24A4	14	92926952	T	G	32355	0.23219	-0.00671294	0.00873412	0.442138	-0.768588020315727	0.865830655495318
Fornix-stria terminalis FAconv	rs10498633	SLC24A4	14	92926952	T	G	32569	0.232046	0.00642759	0.00836383	0.442192	0.76849840324349	0.865830655495318
UF MO	rs74685827	SORL1	11	121353077	G	T	32289	0.0190777	0.0212395	0.0276493	0.442384	0.768174962838119	0.865830655495318
UF AxDconv	rs6014724	CASS4	20	54998544	G	A	31966	0.0875305	0.00993646	0.0129377	0.442473	0.768023682725678	0.865830655495318
UF RDconv	rs7597763	INPP5D	2	234082577	C	A	31293	0.454223	-0.00582762	0.00759045	0.442632	-0.767756852360532	0.865830655495318
Cingulum (cingulate gyrus) AxDconv	rs17125944	FERMT2	14	53400629	C	T	32221	0.0904069	0.0104451	0.0136092	0.442783	0.767502865708491	0.865830655495318
Fornix (column and body) RDconv	rs6605556	HLA-DQA1	6	32583099	G	A	31850	0.180173	0.00693508	0.00904326	0.443154	0.766878316005511	0.865830655495318
Cingulum (hippocampus) RDconv	rs3851179	EED	11	85868640	T	C	32347	0.369277	0.00604893	0.00789307	0.443462	0.766359604057737	0.865830655495318
Cingulum (cingulate gyrus) MDconv	rs10498633	SLC24A4	14	92926952	T	G	32339	0.232212	0.00690418	0.00901017	0.443518	0.76626523139963	0.865830655495318
Cingulum (hippocampus) AxDconv	rs1358782	RBCK1	20	393978	A	G	31740	0.231317	-0.00692757	0.00904954	0.443964	-0.765516258284952	0.865830655495318
Cingulum (cingulate gyrus) MO	rs1358782	RBCK1	20	393978	A	G	31736	0.231346	-0.00704668	0.00920675	0.444044	-0.765381920873272	0.865830655495318
UF AxDconv	rs871269	TNIP1	5	150432388	T	C	32198	0.318172	0.00600186	0.00784492	0.444234	0.76506325112302	0.865830655495318
Fornix (column and body) MDconv	rs2154481	APP	21	27473875	C	T	31623	0.481406	0.00534452	0.00698574	0.444235	0.765061396502017	0.865830655495318
Cingulum (hippocampus) AxDconv	rs3848143	SNX1	15	64423506	G	A	32265	0.204277	-0.00716606	0.00936796	0.444299	-0.764954162912737	0.865830655495318
Fornix (column and body) FAconv	rs10948363	CD2AP	6	47487762	G	A	32547	0.274741	0.0056012	0.00732848	0.444685	0.764305831495753	0.865830655495318
Cingulum (hippocampus) MO	rs12592898	CTSH	15	79229199	A	G	32218	0.125908	-0.00897803	0.0117473	0.44471	-0.764263277519089	0.865830655495318
Fornix-stria terminalis AxDconv	rs1358782	RBCK1	20	393978	A	G	31739	0.231308	-0.00667989	0.0087411	0.444752	-0.764193293750214	0.865830655495318
Cingulum (hippocampus) FAconv	rs6448453	CLNK	4	11026028	A	G	32567	0.266497	-0.00647709	0.00848629	0.445319	-0.763241652123602	0.866507413793103
Fornix-stria terminalis AxDconv	rs6584063	BLNK	10	98026407	G	A	32299	0.037803	-0.0145525	0.0190927	0.445939	-0.762202307688279	0.866633104125737
Cingulum (hippocampus) FAconv	rs6846529	CLNK	4	11025131	C	T	32525	0.267533	-0.00646248	0.00847999	0.446009	-0.762085804346467	0.866633104125737
Cingulum (hippocampus) FAconv	rs7225151	SCIMP	17	5137047	A	G	32483	0.121325	-0.00874282	0.0114831	0.446442	-0.761364091578058	0.866633104125737
Cingulum (hippocampus) FAconv	rs4236673	CLU	8	27464929	A	G	32514	0.40684	-0.00580667	0.00762993	0.446634	-0.761038436787756	0.866633104125737
Cingulum (hippocampus) RDconv	rs867611	PICALM	11	85776544	G	A	32090	0.317061	0.00625483	0.00821949	0.446672	0.760975437648808	0.866633104125737
Cingulum (cingulate gyrus) MDconv	rs61732533	OPLAH	8	145108151	A	G	32339	0.0507901	-0.0131954	0.0173412	0.4467	-0.760927732798191	0.866633104125737
Cingulum (cingulate gyrus) RDconv	rs7902657	ANK3	10	61738152	G	T	32343	0.447114	0.00564567	0.00742781	0.447212	0.760071945835987	0.867200490918017
[truncated: 2,302 more rows]

## Sheet: Table S6
Supplemental Table 6. All results for the AD risk variant analysis on white matter microstructure. Filtering can be done on phenotypes or SNPs of interest.
white matter tract	dMRI metric	genetic variant	coef	std err	t	p_value	[0.025	0.975]	FDR_p_value
Fornix	FW	rs73223431_T	0.102864	0.0232991	4.41492	1.06079e-05	0.0571724	0.148555	0.0076157
Fornix	FW	rs28834970_C	0.102204	0.0233005	4.38631	1.20884e-05	0.0565094	0.147898	0.0076157
Fornix	AxDFWcorr	rs73223431_T	-0.104856	0.0274604	-3.81845	0.000138112	-0.158708	-0.0510043	0.0485059
Fornix	AxDFWcorr	rs28834970_C	-0.101833	0.0274658	-3.70762	0.000214542	-0.155695	-0.0479702	0.0485059
Fornix	MDFWcorr	rs73223431_T	-0.096235	0.026583	-3.62017	0.000301257	-0.148366	-0.0441037	0.0485059
Fornix	MDFWcorr	rs28834970_C	-0.0959504	0.0265836	-3.60938	0.000313983	-0.148083	-0.043818	0.0485059
MTG	FW	rs28834970_C	0.0937069	0.0261293	3.58627	0.000342966	0.0424653	0.144948	0.0485059
ITG	FAFWcorr	rs28834970_C	-0.107009	0.0299672	-3.57088	0.000363633	-0.165777	-0.0482415	0.0485059
ITG	FW	rs28834970_C	0.0951204	0.0266473	3.5696	0.000365403	0.042863	0.147378	0.0485059
STG	FW	rs28834970_C	0.091818	0.0258309	3.55459	0.000386785	0.0411618	0.142474	0.0485059
STG	FAFWcorr	rs28834970_C	-0.109204	0.0309909	-3.52374	0.000434425	-0.169979	-0.0484286	0.0485059
ITG	FAFWcorr	rs73223431_T	-0.104821	0.0299707	-3.49744	0.00047933	-0.163596	-0.046046	0.0485059
Cingulum	FAFWcorr	rs73223431_T	-0.107499	0.0308591	-3.48354	0.000504779	-0.168016	-0.0469819	0.0485059
Cingulum	FAFWcorr	rs5011436_C	0.102507	0.0300321	3.41324	0.000653922	0.0436115	0.161402	0.0485059
Cingulum	FAFWcorr	rs13237518_A	0.102765	0.0301494	3.40853	0.00066523	0.04364	0.16189	0.0485059
Cingulum	FAFWcorr	rs28834970_C	-0.104428	0.0308641	-3.38348	0.000728645	-0.164955	-0.0439012	0.0485059
ILF	FAFWcorr	rs199515_G	-0.122826	0.0364444	-3.37024	0.00076438	-0.194296	-0.0513561	0.0485059
STG	FAFWcorr	rs73223431_T	-0.104418	0.0309985	-3.36849	0.000769206	-0.165208	-0.0436278	0.0485059
ITG	FW	rs73223431_T	0.0892552	0.0266567	3.34832	0.000827122	0.0369794	0.141531	0.0485059
MTG	RDFWcorr	rs429358_C	-0.146415	0.0439435	-3.33188	0.000883998	-0.232613	-0.060216	0.0485059
Cingulum	AxDFWcorr	rs5011436_C	0.0990171	0.0298036	3.32232	0.000907747	0.0405701	0.157464	0.0485059
Fornix	FAFWcorr	rs73223431_T	-0.0955355	0.0288059	-3.31653	0.000926689	-0.152026	-0.039045	0.0485059
UF	FAFWcorr	rs73223431_T	-0.101382	0.0306266	-3.31027	0.00094754	-0.161443	-0.0413213	0.0485059
STG	FW	rs73223431_T	0.0852708	0.0258412	3.2998	0.000983435	0.0345943	0.135947	0.0485059
UF	FAFWcorr	rs28834970_C	-0.101013	0.0306273	-3.29815	0.000989193	-0.161076	-0.040951	0.0485059
Cingulum	AxDFWcorr	rs13237518_A	0.0985149	0.0299211	3.29249	0.00100921	0.0398374	0.157192	0.0485059
MTG	FW	rs73223431_T	0.0858537	0.0261418	3.28415	0.00103941	0.0345876	0.13712	0.0485059
ITG	FW	rs429358_C	0.121449	0.0371049	3.27314	0.00108829	0.0486653	0.194234	0.048973
STG	RDFWcorr	rs429358_C	-0.137022	0.0420154	-3.26124	0.00113468	-0.219439	-0.0546056	0.0492998
Fornix	FAFWcorr	rs28834970_C	-0.0917213	0.0288118	-3.18346	0.00147616	-0.148223	-0.0352193	0.0619985
Cingulum	RDFWcorr	rs13237518_A	-0.0972536	0.0306431	-3.17375	0.0015262	-0.157347	-0.0371602	0.0620328
Cingulum	RDFWcorr	rs5011436_C	-0.0963618	0.0305249	-3.15683	0.00161718	-0.156223	-0.0365002	0.0636765
MTG	FAFWcorr	rs28834970_C	-0.0960669	0.0305223	-3.14743	0.00166979	-0.155923	-0.0362105	0.0637556
ITG	RDFWcorr	rs429358_C	-0.136457	0.0437152	-3.12151	0.00183428	-0.222208	-0.0507066	0.0673911
MTG	FAFWcorr	rs73223431_T	-0.0950418	0.0305237	-3.11371	0.00187198	-0.154901	-0.0351827	0.0673911
ITG	RDFWcorr	rs983392_G	0.0957717	0.0308835	3.10106	0.00195344	0.0352068	0.156337	0.0683704
ILF	RDFWcorr	rs199515_G	0.11251	0.0374391	3.00516	0.00268524	0.0390897	0.185931	0.0914433
Cingulum	AxDFWcorr	rs73223431_T	-0.090679	0.0306439	-2.95912	0.0031191	-0.150774	-0.030584	0.101265
Fornix	FW	rs429358_C	0.10036	0.0339983	2.95191	0.00320819	0.0336696	0.16705	0.101265
Cingulum	FW	rs5011436_C	-0.074474	0.0252475	-2.94976	0.00321476	-0.123986	-0.0249618	0.101265
Fornix	FW	rs708382_C	0.079137	0.0268941	2.94254	0.00330595	0.0263824	0.131892	0.101598
ILF	AxDFWcorr	rs3740688_G	0.102411	0.0350501	2.92184	0.00352723	0.0336632	0.171158	0.104393
MTG	FW	rs13237518_A	-0.0745513	0.0255511	-2.91773	0.00356262	-0.124659	-0.0244437	0.104393
MTG	FW	rs5011436_C	-0.0737991	0.0254525	-2.89948	0.00377592	-0.123713	-0.0238848	0.107587
Cingulum	AxDFWcorr	rs3740688_G	0.101027	0.0349071	2.89417	0.00385182	0.0325599	0.169494	0.107587
UF	FW	rs28834970_C	0.076521	0.0265049	2.88705	0.00392776	0.0245429	0.128499	0.107587
UF	FW	rs73223431_T	0.0753812	0.0265063	2.84389	0.00449896	0.0234003	0.127362	0.12061
Cingulum	RDFWcorr	rs983392_G	0.0867827	0.0307658	2.82075	0.00483534	0.0264487	0.147117	0.124526
ILF	AxDFWcorr	rs12292911_A	-0.0828215	0.0294346	-2.81374	0.00494159	-0.140545	-0.025098	0.124526
Cingulum	RDFWcorr	rs199515_G	0.104667	0.0372284	2.81148	0.0049764	0.0316592	0.177675	0.124526
Cingulum	FW	rs13237518_A	-0.0711684	0.0253507	-2.80735	0.00504036	-0.120883	-0.0214538	0.124526
ILF	AxDFWcorr	rs10437655_A	-0.0822476	0.0293747	-2.79994	0.00515704	-0.139854	-0.0246416	0.124959
Fornix	FW	rs13237518_A	-0.0637007	0.0228225	-2.79114	0.00529888	-0.108457	-0.0189442	0.125973
Cingulum	AxDFWcorr	rs28834970_C	-0.0848957	0.0306518	-2.76968	0.00565962	-0.145006	-0.0247852	0.131192
STG	FW	rs5011436_C	-0.0696017	0.0251649	-2.76583	0.00572664	-0.118952	-0.0202515	0.131192
STG	FW	rs13237518_A	-0.0694184	0.0252635	-2.74777	0.00605055	-0.118962	-0.0198747	0.136137
Cingulum	RDFWcorr	rs73223431_T	0.0857474	0.0313872	2.73192	0.00634842	0.0241947	0.1473	0.140333
STG	RDFWcorr	rs2093760_A	-0.101098	0.0374051	-2.70278	0.00693068	-0.174452	-0.0277434	0.150277
Cingulum	RDFWcorr	rs28834970_C	0.0846775	0.0313887	2.6977	0.00703679	0.0231219	0.146233	0.150277
Fornix	FW	rs5011436_C	-0.0600871	0.0227382	-2.64257	0.00828798	-0.104678	-0.0154959	0.174047
Cingulum	FW	rs28834970_C	0.06775	0.0259572	2.61007	0.00911549	0.0168461	0.118654	0.188287
STG	RDFWcorr	rs4844610_A	-0.0988649	0.0380427	-2.59879	0.0094196	-0.173469	-0.0242604	0.191431
ITG	FW	rs13237518_A	-0.0671595	0.0260683	-2.57629	0.0100531	-0.118281	-0.0160377	0.197347
Cingulum	FW	rs73223431_T	0.0667734	0.0259582	2.57234	0.0101683	0.0158674	0.117679	0.197347
Fornix	RDFWcorr	rs7384878_C	0.0769359	0.0299273	2.57076	0.0102147	0.0182462	0.135626	0.197347
Cingulum	FAFWcorr	rs199515_G	-0.094074	0.036653	-2.56661	0.0103372	-0.165953	-0.0221948	0.197347
Cingulum	RDFWcorr	rs7933202_C	0.0799308	0.0312762	2.55564	0.0106678	0.0185959	0.141266	0.198011
ITG	RDFWcorr	rs7933202_C	0.0801118	0.0314082	2.55067	0.0108209	0.018518	0.141706	0.198011
ITG	FW	rs5011436_C	-0.0662164	0.0259679	-2.54994	0.0108435	-0.117141	-0.0152915	0.198011
ILF	FAFWcorr	rs28834970_C	-0.0779721	0.0307585	-2.53498	0.0113163	-0.138292	-0.0176524	0.203693
Fornix	MDFWcorr	rs429358_C	-0.10321	0.0408848	-2.5244	0.011694	-0.183408	-0.023011	0.207527
MTG	FW	rs429358_C	0.0922562	0.0366839	2.5149	0.0120126	0.0202979	0.164214	0.21022
Cingulum	FW	rs429358_C	0.0908048	0.0365034	2.48757	0.0129718	0.0192006	0.162409	0.223897
Cingulum	FAFWcorr	rs3740688_G	0.0856755	0.0347044	2.46872	0.0136609	0.0176059	0.153745	0.232605
UF	FW	rs13237518_A	-0.0634813	0.0259062	-2.45043	0.0143482	-0.114285	-0.0126773	0.24105
Cingulum	FAFWcorr	rs983392_G	-0.0738565	0.0302952	-2.43789	0.0148541	-0.133268	-0.0144453	0.243691
ILF	FAFWcorr	rs73223431_T	-0.0748912	0.030762	-2.43454	0.014992	-0.135218	-0.0145648	0.243691
UF	FW	rs5011436_C	-0.0627447	0.0258062	-2.43138	0.015123	-0.113353	-0.0121369	0.243691
UF	FW	rs6448453_A	0.0698656	0.028807	2.4253	0.0153782	0.0133729	0.126358	0.243691
STG	MDFWcorr	rs12592898_A	-0.10632	0.0438783	-2.42307	0.0154725	-0.192369	-0.0202716	0.243691
ILF	AxDFWcorr	rs10838725_C	-0.0768321	0.0318296	-2.41385	0.0158686	-0.139252	-0.0144117	0.246844
ILF	FAFWcorr	rs3740688_G	0.0836445	0.0349533	2.39304	0.0168211	0.0150869	0.152202	0.258471
Cingulum	FAFWcorr	rs12592898_A	-0.104625	0.0440876	-2.37313	0.017726	-0.191084	-0.0181665	0.269094
ITG	RDFWcorr	rs76928645_T	0.118793	0.0508994	2.33388	0.0196941	0.0189757	0.218611	0.295412
STG	FW	rs199515_G	0.0713771	0.0306926	2.32555	0.0201357	0.0111867	0.131568	0.296074
Cingulum	FW	rs6448453_A	0.0655536	0.0282048	2.3242	0.0202082	0.0102418	0.120865	0.296074
ITG	FAFWcorr	rs12592898_A	-0.0992885	0.0428219	-2.31864	0.0205085	-0.183265	-0.0153116	0.29702
ILF	FW	rs28834970_C	0.0602544	0.0260701	2.31125	0.0209138	0.00912908	0.11138	0.299447
Cingulum	RDFWcorr	rs429358_C	-0.103915	0.0454771	-2.28499	0.022455	-0.193122	-0.014708	0.317903
ILF	FW	rs73223431_T	0.0594139	0.0260709	2.27894	0.0227689	0.00828699	0.110541	0.318765
ITG	AxDFWcorr	rs7146179_A	0.117046	0.051672	2.26516	0.0236022	0.015713	0.218378	0.321831
STG	AxDFWcorr	rs12592898_A	-0.101387	0.0447649	-2.26487	0.0236205	-0.189174	-0.0135993	0.321831
MTG	RDFWcorr	rs2093760_A	-0.0864481	0.0382058	-2.2627	0.0237542	-0.161372	-0.0115238	0.321831
Fornix	RDFWcorr	rs1859788_A	0.0679292	0.0300827	2.25809	0.024041	0.0089348	0.126924	0.322252
Cingulum	AxDFWcorr	rs12592898_A	-0.0983015	0.0437518	-2.2468	0.0247545	-0.184102	-0.012501	0.324962
Cingulum	FAFWcorr	rs7933202_C	-0.0691858	0.030794	-2.24673	0.024759	-0.129575	-0.00879646	0.324962
UF	AxDFWcorr	rs73223431_T	-0.0682333	0.0304597	-2.24012	0.0251855	-0.127967	-0.00849962	0.327152
ILF	FW	rs6448453_A	0.0632518	0.0283206	2.23342	0.0256243	0.00771303	0.118791	0.327177
STG	FAFWcorr	rs12592898_A	-0.0988045	0.0442854	-2.23109	0.0257788	-0.185651	-0.0119576	0.327177
UF	FAFWcorr	rs199515_G	-0.0810658	0.0363807	-2.22826	0.0259664	-0.152411	-0.00972061	0.327177
Fornix	MDFWcorr	rs5011436_C	0.0573997	0.0259172	2.21474	0.0268832	0.0065742	0.108225	0.335375
MTG	FW	rs6733839_T	0.0572525	0.0260541	2.19745	0.0280952	0.00615858	0.108347	0.347058
Fornix	RDFWcorr	rs28834970_C	-0.0617169	0.0281404	-2.19318	0.028402	-0.116902	-0.00653145	0.347442
Fornix	MDFWcorr	rs13237518_A	0.0569268	0.0260189	2.1879	0.0287844	0.00590188	0.107952	0.348735
MTG	FW	rs199515_G	0.0674441	0.0310539	2.17184	0.0299773	0.00654509	0.128343	0.356932
UF	AxDFWcorr	rs28834970_C	-0.0661171	0.030462	-2.17048	0.0300802	-0.125855	-0.00637892	0.356932
Fornix	AxDFWcorr	rs429358_C	-0.0903361	0.041667	-2.16805	0.0303147	-0.172069	-0.00860312	0.356932
Fornix	RDFWcorr	rs13237518_A	0.0594828	0.0274906	2.16375	0.0305941	0.00557163	0.113394	0.356932
ILF	FAFWcorr	rs10437655_A	-0.0640482	0.0297054	-2.15611	0.0311861	-0.122303	-0.00579368	0.358485
MTG	MDFWcorr	rs7146179_A	0.11198	0.05197	2.1547	0.0312963	0.0100629	0.213897	0.358485
ILF	FW	rs429358_C	0.0780423	0.0364052	2.14371	0.0322193	0.00663072	0.149454	0.365733
UF	FW	rs429358_C	0.0825993	0.038674	2.13579	0.0328616	0.00673728	0.158461	0.366426
Fornix	RDFWcorr	rs5011436_C	0.0583177	0.0273849	2.12956	0.033322	0.00461393	0.112021	0.366426
ILF	FAFWcorr	rs12292911_A	-0.0633726	0.0297673	-2.12893	0.0333739	-0.121749	-0.00499669	0.366426
Fornix	FW	rs12539172_T	-0.0610532	0.0286809	-2.1287	0.0334436	-0.117313	-0.00479358	0.366426
Cingulum	FW	rs983392_G	-0.0539663	0.0254598	-2.11967	0.0341491	-0.103895	-0.00403773	0.36878
ILF	FW	rs199515_G	0.0655286	0.0309309	2.11855	0.0342438	0.00487077	0.126187	0.36878
ITG	FW	rs6733839_T	0.0559998	0.026575	2.10724	0.0352132	0.0038843	0.108115	0.374224
Fornix	RDFWcorr	rs73223431_T	-0.0592613	0.0281428	-2.10574	0.0353434	-0.114451	-0.00407125	0.374224
Fornix	RDFWcorr	rs429358_C	-0.0884105	0.0422391	-2.09309	0.0365117	-0.171266	-0.00555511	0.383373
ITG	MDFWcorr	rs7146179_A	0.108512	0.052137	2.08129	0.0375259	0.00626783	0.210757	0.387826
ILF	AxDFWcorr	rs199515_G	-0.0751758	0.0361246	-2.08101	0.0375514	-0.146019	-0.00433277	0.387826
Cingulum	RDFWcorr	rs12592898_A	0.0927808	0.0448075	2.07065	0.0385108	0.00491006	0.180652	0.393257
ITG	MDFWcorr	rs429358_C	-0.0915166	0.044228	-2.0692	0.0387015	-0.178273	-0.00475997	0.393257
UF	AxDFWcorr	rs5011436_C	0.061181	0.0296453	2.06377	0.0391603	0.00304433	0.119318	0.394736
Cingulum	FW	rs7933202_C	-0.0531527	0.0258753	-2.05419	0.0400784	-0.103896	-0.00240947	0.398475
Cingulum	FW	rs708382_C	0.0591559	0.0288405	2.05114	0.0404294	0.0025832	0.115729	0.398475
ILF	FW	rs6733839_T	0.053222	0.0259611	2.05006	0.04048	0.00231025	0.104134	0.398475
ITG	AxDFWcorr	rs73223431_T	-0.0641097	0.0313298	-2.04629	0.0408501	-0.12555	-0.00266972	0.399001
Fornix	FW	rs5848_T	0.0583223	0.0286745	2.03394	0.0421353	0.00207534	0.114569	0.408388
Fornix	FW	rs2093760_A	0.0572472	0.0282394	2.02721	0.0427649	0.0018676	0.112627	0.408568
UF	RDFWcorr	rs199515_G	0.0757066	0.037352	2.02684	0.0428024	0.00245659	0.148957	0.408568
MTG	RDFWcorr	rs4844610_A	-0.0781491	0.0388607	-2.011	0.0444504	-0.154358	-0.0019403	0.421109
MTG	RDFWcorr	rs983392_G	0.0622697	0.0310199	2.00741	0.0448316	0.00143734	0.123102	0.421551
UF	AxDFWcorr	rs13237518_A	0.0595111	0.0297627	1.99952	0.0456782	0.00114433	0.117878	0.426127
ITG	AxDFWcorr	rs28834970_C	-0.0624585	0.0313315	-1.99348	0.0463361	-0.123902	-0.00101522	0.426127
Cingulum	FW	rs6733839_T	0.0515002	0.025854	1.99196	0.0465026	0.000798497	0.102202	0.426127
Fornix	FW	rs7384878_C	-0.0495193	0.0248787	-1.99043	0.0466711	-0.0983083	-0.000730251	0.426127
Cingulum	MDFWcorr	rs56407236_A	-0.127141	0.0644483	-1.97276	0.0486517	-0.253529	-0.000753035	0.433694
MTG	FAFWcorr	rs12592898_A	-0.0859352	0.0436014	-1.97093	0.048861	-0.171441	-0.000429618	0.433694
ILF	AxDFWcorr	rs73223431_T	-0.0599846	0.0304567	-1.9695	0.049024	-0.119712	-0.000256788	0.433694
MTG	AxDFWcorr	rs7146179_A	0.102289	0.0520438	1.96545	0.0494917	0.000227597	0.204351	0.433694
ITG	AxDFWcorr	rs76928645_T	-0.0993849	0.0505731	-1.96517	0.0495234	-0.198562	-0.000207327	0.433694
STG	FW	rs6733839_T	0.0506161	0.0257612	1.96482	0.0495651	9.63503e-05	0.101136	0.433694
UF	FW	rs7146179_A	0.0854191	0.04377	1.95154	0.0511229	-0.000417175	0.171255	0.441969
ILF	FAFWcorr	rs10838725_C	-0.0628065	0.0321953	-1.95079	0.0512123	-0.125944	0.000331042	0.441969
ITG	RDFWcorr	rs2093760_A	-0.0740908	0.0380992	-1.94468	0.0519441	-0.148806	0.000624491	0.443422
ILF	FW	rs679515_T	0.0690136	0.0355343	1.94217	0.0523064	-0.000689422	0.138717	0.443422
ITG	FW	rs5848_T	0.06061	0.0312675	1.93843	0.0527606	-0.000723449	0.121943	0.443422
MTG	FW	rs5848_T	0.0598181	0.0308644	1.93809	0.0528019	-0.000724557	0.120361	0.443422
ILF	FAFWcorr	rs28394864_A	0.0572859	0.0296074	1.93485	0.0531403	-0.000776383	0.115348	0.443422
ILF	FW	rs13237518_A	-0.0490572	0.0254771	-1.92554	0.0542939	-0.0990196	0.000905215	0.446168
ILF	FW	rs5011436_C	-0.0488214	0.0253782	-1.92375	0.0545184	-0.0985899	0.000947191	0.446168
ILF	RDFWcorr	rs28834970_C	0.060789	0.031601	1.92364	0.0545317	-0.00118279	0.122761	0.446168
MTG	FW	rs10437655_A	0.0485128	0.0252782	1.91915	0.0550977	-0.00105965	0.0980853	0.447891
ITG	RDFWcorr	rs6656401_A	-0.0829498	0.0432966	-1.91585	0.055577	-0.167879	0.00197956	0.448891
ILF	AxDFWcorr	rs28834970_C	-0.0580506	0.0304586	-1.90589	0.0567986	-0.117782	0.00168087	0.453113
ITG	FW	rs199515_G	0.0603243	0.0316767	1.90438	0.0569954	-0.00179602	0.122445	0.453113
ITG	AxDFWcorr	rs12592898_A	-0.0850595	0.0446983	-1.90297	0.0571785	-0.172716	0.00259711	0.453113
Cingulum	AxDFWcorr	rs56407236_A	-0.119985	0.0632393	-1.89731	0.0579215	-0.244002	0.00403231	0.456131
ITG	FAFWcorr	rs76928645_T	-0.0917743	0.0484731	-1.8933	0.0584525	-0.186834	0.00328507	0.457454
MTG	FW	rs12292911_A	0.0476826	0.0253311	1.88237	0.0599208	-0.00199352	0.0973587	0.462454
Fornix	FW	rs1859788_A	-0.0470023	0.0249853	-1.8812	0.0600804	-0.0960004	0.00199567	0.462454
Fornix	MDFWcorr	rs7384878_C	0.053169	0.0283462	1.8757	0.0608326	-0.00242003	0.108758	0.462454
Cingulum	MDFWcorr	rs7146179_A	0.0967397	0.0515926	1.87507	0.0609192	-0.00443714	0.197917	0.462454
Cingulum	RDFWcorr	rs6733839_T	-0.0586231	0.0312654	-1.87502	0.0609265	-0.119937	0.00269059	0.462454
STG	FW	rs708382_C	0.0541095	0.0289281	1.87048	0.0616142	-0.00263496	0.110854	0.464874
STG	AxDFWcorr	rs28834970_C	-0.0585582	0.0313929	-1.86533	0.0622713	-0.120122	0.00300552	0.467035
UF	FAFWcorr	rs6733839_T	0.056766	0.030514	1.86032	0.0629772	-0.00307436	0.116606	0.469534
Cingulum	MDFWcorr	rs429358_C	-0.0843237	0.0455223	-1.85236	0.0641746	-0.173619	0.00497192	0.475647
STG	FW	rs56407236_A	-0.0984704	0.0533599	-1.8454	0.0651172	-0.203113	0.00617221	0.475886
MTG	AxDFWcorr	rs12592898_A	-0.083012	0.0450089	-1.84435	0.0652708	-0.171278	0.00525374	0.475886
ILF	FW	rs2093760_A	0.0580808	0.0314993	1.84387	0.0653399	-0.00369174	0.119853	0.475886
UF	RDFWcorr	rs6733839_T	-0.0576897	0.0313416	-1.84067	0.0658085	-0.119153	0.00377369	0.476544
Cingulum	FW	rs199515_G	0.0559869	0.0308161	1.81681	0.0693861	-0.00444563	0.116419	0.49958
Fornix	FW	rs4844610_A	0.0519417	0.0286864	1.81068	0.0703314	-0.00431439	0.108198	0.503509
Fornix	RDFWcorr	rs6605556_G	0.0653746	0.0363649	1.79774	0.0723595	-0.00593968	0.136689	0.510501
Fornix	RDFWcorr	rs6931277_T	0.0653746	0.0363649	1.79774	0.0723595	-0.00593968	0.136689	0.510501
ITG	FAFWcorr	rs6605556_G	0.0695546	0.0387975	1.79276	0.0731522	-0.00653006	0.145639	0.510501
ITG	FAFWcorr	rs6931277_T	0.0695546	0.0387975	1.79276	0.0731522	-0.00653006	0.145639	0.510501
STG	AxDFWcorr	rs73223431_T	-0.0561847	0.0313948	-1.78962	0.0736562	-0.117752	0.0053827	0.510501
UF	FW	rs2093760_A	0.0572152	0.0320487	1.78526	0.0743609	-0.00563462	0.120065	0.510501
UF	RDFWcorr	rs73223431_T	0.0562154	0.031495	1.7849	0.074419	-0.00554854	0.117979	0.510501
Fornix	FW	rs1476679_C	-0.0518336	0.0290905	-1.7818	0.074986	-0.108897	0.0052294	0.510501
Cingulum	AxDFWcorr	rs983392_G	-0.0535226	0.0300799	-1.77935	0.0753247	-0.112511	0.00546628	0.510501
ILF	RDFWcorr	rs28394864_A	-0.0540904	0.0304031	-1.77911	0.075364	-0.113713	0.00553232	0.510501
STG	MDFWcorr	rs73223431_T	-0.0546834	0.0307786	-1.77667	0.0757648	-0.115042	0.0056757	0.510501
Fornix	RDFWcorr	rs708382_C	-0.0593253	0.0334451	-1.77381	0.0763006	-0.12493	0.00627968	0.511376
STG	MDFWcorr	rs28834970_C	-0.0543606	0.030779	-1.76616	0.0775118	-0.11472	0.00599928	0.516745
ITG	FW	rs679515_T	0.0639572	0.0362856	1.76261	0.0781735	-0.00721949	0.135134	0.518414
UF	FAFWcorr	rs5011436_C	0.0524508	0.0298572	1.75672	0.0791087	-0.00610144	0.111003	0.519307
STG	FAFWcorr	rs4844610_A	0.0669889	0.038136	1.75658	0.0791325	-0.00779858	0.141776	0.519307
Fornix	RDFWcorr	rs1476679_C	0.0633052	0.0361108	1.75308	0.0797949	-0.00752859	0.134139	0.520916
Cingulum	AxDFWcorr	rs7933202_C	-0.0533086	0.0305696	-1.74384	0.0813302	-0.113258	0.00664067	0.520916
ITG	RDFWcorr	rs12592898_A	0.0784448	0.0450094	1.74285	0.081503	-0.00982197	0.166712	0.520916
Fornix	FW	rs679515_T	0.0579744	0.0332815	1.74194	0.0817264	-0.0073095	0.123258	0.520916
ILF	FW	rs10437655_A	0.0438475	0.0251806	1.74132	0.0817717	-0.00553359	0.0932286	0.520916
ITG	RDFWcorr	rs4844610_A	-0.0673604	0.0387484	-1.7384	0.0822836	-0.143349	0.00862811	0.520916
Cingulum	FW	rs5848_T	0.0533257	0.0307154	1.73612	0.0827506	-0.00692471	0.113576	0.520916
UF	FW	rs56407236_A	-0.0948932	0.0547011	-1.73476	0.0829275	-0.202166	0.0123797	0.520916
Fornix	FAFWcorr	rs199515_G	-0.0593545	0.0342339	-1.73379	0.0830986	-0.12649	0.00778064	0.520916
MTG	AxDFWcorr	rs4844610_A	0.0668698	0.0387485	1.72574	0.0845386	-0.00911882	0.142858	0.524086
UF	FW	rs5848_T	0.056133	0.032547	1.72468	0.0847947	-0.00771013	0.119976	0.524086
STG	AxDFWcorr	rs5011436_C	0.0526711	0.0305517	1.724	0.0848521	-0.00724295	0.112585	0.524086
UF	RDFWcorr	rs6656401_A	-0.0769733	0.044918	-1.71364	0.0868043	-0.165083	0.0111365	0.525147
Cingulum	FW	rs12292911_A	0.0430361	0.0251324	1.71238	0.0869717	-0.00625027	0.0923225	0.525147
Fornix	FAFWcorr	rs6733839_T	0.0490496	0.0287187	1.70793	0.0877946	-0.00727001	0.105369	0.525147
Fornix	RDFWcorr	rs5848_T	-0.0607214	0.0356079	-1.70528	0.0883526	-0.130569	0.00912598	0.525147
Fornix	RDFWcorr	rs12539172_T	0.0608869	0.0357086	1.70511	0.0883848	-0.00915798	0.130932	0.525147
ILF	RDFWcorr	rs73223431_T	0.0538473	0.0316067	1.70367	0.0885887	-0.0081358	0.11583	0.525147
Cingulum	FW	rs2093760_A	0.0534323	0.0313773	1.7029	0.0887329	-0.00810093	0.114965	0.525147
MTG	FW	rs56407236_A	-0.0918617	0.0539845	-1.70163	0.0889702	-0.197729	0.014006	0.525147
Fornix	RDFWcorr	rs6733839_T	-0.0476181	0.0279995	-1.70068	0.0891496	-0.102527	0.00729109	0.525147
Fornix	FW	rs6656401_A	0.0572353	0.0336521	1.7008	0.0891917	-0.0087756	0.123246	0.525147
ILF	FW	rs6656401_A	0.060831	0.0359228	1.69338	0.0905936	-0.00963412	0.131296	0.525493
ITG	FW	rs2093760_A	0.0545546	0.0322564	1.69128	0.0909284	-0.00870246	0.117812	0.525493
ILF	RDFWcorr	rs1859788_A	0.0570835	0.0337762	1.69005	0.0911646	-0.00915428	0.123321	0.525493
UF	FAFWcorr	rs13237518_A	0.0506561	0.0299752	1.68994	0.091186	-0.00812742	0.10944	0.525493
Cingulum	AxDFWcorr	rs12292911_A	-0.0500533	0.0296844	-1.68618	0.0919062	-0.108267	0.00815994	0.525493
ITG	AxDFWcorr	rs28394864_A	0.050707	0.0301481	1.68193	0.0927287	-0.00841572	0.10983	0.525493
MTG	MDFWcorr	rs429358_C	-0.0754331	0.0448707	-1.68112	0.0929516	-0.16345	0.0125843	0.525493
ILF	MDFWcorr	rs6733839_T	-0.0520128	0.0310179	-1.67686	0.0937156	-0.112841	0.00881568	0.525493
Cingulum	AxDFWcorr	rs7146179_A	0.0848497	0.0506221	1.67614	0.0938571	-0.014424	0.184123	0.525493
ITG	FW	rs12292911_A	0.0432489	0.025837	1.67391	0.0942939	-0.00741937	0.0939172	0.525493
UF	FW	rs6846529_C	0.0569666	0.0340581	1.67263	0.0946113	-0.00984065	0.123774	0.525493
UF	RDFWcorr	rs28834970_C	0.052671	0.031498	1.6722	0.0946304	-0.00909881	0.114441	0.525493
ITG	RDFWcorr	rs679515_T	-0.0716377	0.0428372	-1.67232	0.0946721	-0.155666	0.0123905	0.525493
ILF	RDFWcorr	rs7384878_C	0.0561241	0.0336289	1.66893	0.0952785	-0.00982463	0.122073	0.526539
Cingulum	MDFWcorr	rs199515_G	0.0618172	0.0371052	1.666	0.0958602	-0.0109488	0.134583	0.527181
ITG	AxDFWcorr	rs4844610_A	0.0640442	0.0384849	1.66414	0.0962315	-0.0114276	0.139516	0.527181
ITG	FAFWcorr	rs983392_G	-0.0488624	0.0294457	-1.65941	0.0971801	-0.106607	0.00888274	0.530074
ILF	RDFWcorr	rs76928645_T	0.0841478	0.0510184	1.64936	0.0992205	-0.0159031	0.184199	0.537069
ITG	FW	rs10437655_A	0.042335	0.0257846	1.64187	0.100764	-0.00823048	0.0929004	0.537069
UF	FW	rs679515_T	0.0619396	0.0377658	1.6401	0.101197	-0.0121405	0.13602	0.537069
ITG	FW	rs6656401_A	0.0600861	0.0366865	1.63782	0.101671	-0.0118771	0.132049	0.537069
MTG	FAFWcorr	rs4844610_A	0.0614453	0.0375336	1.63708	0.101762	-0.0121608	0.135051	0.537069
Fornix	FW	rs6605556_G	-0.0494322	0.0302156	-1.63598	0.101991	-0.108687	0.00982289	0.537069
Fornix	FW	rs6931277_T	-0.0494322	0.0302156	-1.63598	0.101991	-0.108687	0.00982289	0.537069
ITG	MDFWcorr	rs7384878_C	0.0550121	0.0336389	1.63537	0.102119	-0.0109563	0.12098	0.537069
Cingulum	FW	rs10437655_A	0.0409486	0.0250823	1.63257	0.102706	-0.00823961	0.0901369	0.537069
STG	FW	rs12292911_A	0.0408864	0.0250455	1.63248	0.102725	-0.00822975	0.0900025	0.537069
ILF	RDFWcorr	rs3740688_G	-0.0589885	0.0363266	-1.62384	0.104602	-0.13024	0.0122627	0.541028
Cingulum	FW	rs6605556_G	-0.0543356	0.033564	-1.61886	0.105624	-0.120157	0.011486	0.541028
Cingulum	FW	rs6931277_T	-0.0543356	0.033564	-1.61886	0.105624	-0.120157	0.011486	0.541028
STG	AxDFWcorr	rs13237518_A	0.0496423	0.0306732	1.61842	0.105719	-0.0105102	0.109795	0.541028
ILF	FW	rs28394864_A	0.0406123	0.0250947	1.61836	0.105732	-0.00860025	0.0898249	0.541028
MTG	FW	rs708382_C	0.0467649	0.0290034	1.6124	0.107089	-0.0101272	0.103657	0.541028
Cingulum	FW	rs4844610_A	0.0513778	0.031887	1.61125	0.107274	-0.011155	0.113911	0.541028
MTG	RDFWcorr	rs76928645_T	0.0822164	0.0510917	1.60919	0.107722	-0.0179783	0.182411	0.541028
ITG	MDFWcorr	rs1859788_A	0.0541775	0.0337597	1.6048	0.108687	-0.0120279	0.120383	0.541028
Cingulum	MDFWcorr	rs17125944_C	0.0848488	0.0528991	1.60397	0.108868	-0.0188904	0.188588	0.541028
UF	FW	rs708382_C	0.0490151	0.0305768	1.60302	0.109144	-0.0109633	0.108994	0.541028
ILF	FW	rs4844610_A	0.0512721	0.0320057	1.60197	0.10931	-0.0114934	0.114038	0.541028
MTG	FW	rs7146179_A	0.069213	0.0432078	1.60187	0.109333	-0.0155206	0.153947	0.541028
UF	RDFWcorr	rs2093760_A	-0.0609044	0.0380424	-1.60096	0.109534	-0.135508	0.0136996	0.541028
ITG	AxDFWcorr	rs983392_G	-0.049102	0.0307247	-1.59813	0.110163	-0.109355	0.0111515	0.541028
UF	FW	rs4844610_A	0.0519778	0.0325562	1.59656	0.110512	-0.0118673	0.115823	0.541028
STG	FAFWcorr	rs708382_C	-0.0571843	0.0358586	-1.59472	0.110989	-0.127523	0.0131548	0.541028
Fornix	MDFWcorr	rs1859788_A	0.045379	0.0284788	1.59343	0.111211	-0.01047	0.101228	0.541028
STG	AxDFWcorr	rs429358_C	0.0725391	0.0457717	1.5848	0.113226	-0.0172456	0.162324	0.547596
ITG	FW	rs708382_C	0.0465399	0.0293831	1.5839	0.113431	-0.0110971	0.104177	0.547596
Cingulum	FAFWcorr	rs12292911_A	-0.0472737	0.0299187	-1.58007	0.114238	-0.105946	0.0113991	0.549389
Fornix	FW	rs12592898_A	0.0525352	0.0333682	1.57441	0.115541	-0.0129024	0.117973	0.552135
UF	RDFWcorr	rs679515_T	-0.069951	0.0444396	-1.57407	0.115685	-0.157122	0.0172203	0.552135
UF	MDFWcorr	rs7384878_C	0.0519301	0.0330955	1.5691	0.116773	-0.0129726	0.116833	0.555222
STG	MDFWcorr	rs5011436_C	0.0467468	0.0299555	1.56055	0.118779	-0.011998	0.105492	0.562637
ITG	FW	rs56407236_A	-0.0856714	0.0550582	-1.55602	0.119852	-0.193645	0.0223018	0.565595
MTG	AxDFWcorr	rs73223431_T	-0.0489378	0.031559	-1.55068	0.121127	-0.110827	0.0129517	0.569479
Cingulum	MDFWcorr	rs17125924_G	0.0812787	0.0526928	1.5425	0.1231	-0.0220559	0.184613	0.574608
ILF	FW	rs12292911_A	0.0388273	0.0252364	1.53855	0.124063	-0.0106631	0.0883177	0.574608
Fornix	FAFWcorr	rs12292911_A	-0.0429555	0.0279216	-1.53843	0.12409	-0.0977117	0.0118008	0.574608
ITG	RDFWcorr	rs6605556_G	-0.0625507	0.0407653	-1.53441	0.125076	-0.142495	0.017393	0.574608
ITG	RDFWcorr	rs6931277_T	-0.0625507	0.0407653	-1.53441	0.125076	-0.142495	0.017393	0.574608
UF	MDFWcorr	rs7146179_A	0.0787154	0.0513159	1.53394	0.125193	-0.0219189	0.17935	0.574608
UF	MDFWcorr	rs2093760_A	-0.0575467	0.0375684	-1.53178	0.125724	-0.131221	0.0161277	0.574608
MTG	RDFWcorr	rs6656401_A	-0.0667554	0.043589	-1.53147	0.125867	-0.152258	0.0187476	0.574608
MTG	AxDFWcorr	rs76928645_T	-0.0777236	0.0509402	-1.52578	0.127212	-0.177621	0.0221739	0.577754
Fornix	MDFWcorr	rs12539172_T	0.0527233	0.0345726	1.525	0.127473	-0.0150933	0.12054	0.577754
ITG	FW	rs7146179_A	0.0667673	0.0440659	1.51517	0.129877	-0.0196491	0.153184	0.585184
UF	RDFWcorr	rs76928645_T	0.0769704	0.0508465	1.51378	0.130229	-0.0227433	0.176684	0.585184
UF	MDFWcorr	rs6605556_G	0.0606528	0.0401846	1.50935	0.131356	-0.0181523	0.139458	0.585184
UF	MDFWcorr	rs6931277_T	0.0606528	0.0401846	1.50935	0.131356	-0.0181523	0.139458	0.585184
ITG	FW	rs4844610_A	0.0492672	0.0327534	1.50419	0.132681	-0.0149646	0.113499	0.585184
STG	FW	rs10437655_A	0.0375812	0.0249965	1.50346	0.132868	-0.0114387	0.0866011	0.585184
ILF	RDFWcorr	rs429358_C	-0.0662245	0.0441162	-1.50114	0.133534	-0.152762	0.0203128	0.585184
ITG	FW	rs983392_G	-0.0391856	0.0261866	-1.4964	0.134698	-0.0905395	0.0121684	0.585184
STG	FW	rs5848_T	0.0461055	0.0308094	1.49648	0.134743	-0.0143292	0.10654	0.585184
MTG	RDFWcorr	rs7933202_C	0.0470773	0.0315373	1.49275	0.135651	-0.0147697	0.108924	0.585184
Cingulum	FW	rs679515_T	0.053093	0.0356466	1.48943	0.136588	-0.0168303	0.123016	0.585184
ITG	MDFWcorr	rs6605556_G	-0.0607707	0.0408471	-1.48776	0.136962	-0.140875	0.0193335	0.585184
ITG	MDFWcorr	rs6931277_T	-0.0607707	0.0408471	-1.48776	0.136962	-0.140875	0.0193335	0.585184
ITG	AxDFWcorr	rs17125924_G	0.0785466	0.0527959	1.48774	0.136967	-0.0249901	0.182083	0.585184
MTG	AxDFWcorr	rs2093760_A	0.0566831	0.038116	1.48712	0.13713	-0.0180651	0.131431	0.585184
Fornix	AxDFWcorr	rs5011436_C	0.0398455	0.0267985	1.48685	0.137201	-0.0127085	0.0923994	0.585184
ITG	AxDFWcorr	rs17125944_C	0.0787783	0.0530723	1.48436	0.137862	-0.0253007	0.182857	0.585184
MTG	AxDFWcorr	rs983392_G	-0.0459176	0.0309392	-1.48412	0.137924	-0.106592	0.0147565	0.585184
Fornix	MDFWcorr	rs708382_C	-0.0480176	0.0323845	-1.48273	0.138358	-0.111542	0.0155069	0.585184
Fornix	MDFWcorr	rs5848_T	-0.0510771	0.034476	-1.48153	0.138679	-0.118704	0.0165499	0.585184
ILF	RDFWcorr	rs983392_G	0.0458828	0.0309897	1.48058	0.138865	-0.0148903	0.106656	0.585184
MTG	MDFWcorr	rs7384878_C	0.0495929	0.0335374	1.47873	0.139358	-0.0161764	0.115362	0.585306
ILF	FAFWcorr	rs13237518_A	0.0443792	0.0300772	1.47551	0.140223	-0.0146044	0.103363	0.586978
STG	FW	rs6448453_A	0.0413497	0.0281269	1.47011	0.141679	-0.0138093	0.0965087	0.589926
UF	RDFWcorr	rs12292911_A	0.044719	0.0304741	1.46745	0.142402	-0.0150429	0.104481	0.589926
ITG	MDFWcorr	rs73223431_T	-0.0463213	0.0316209	-1.4649	0.143096	-0.108332	0.0156896	0.589926
Fornix	MDFWcorr	rs1476679_C	0.0512238	0.0349654	1.46498	0.143138	-0.0173633	0.119811	0.589926
ILF	AxDFWcorr	rs13237518_A	0.0435104	0.0297648	1.46181	0.143941	-0.0148606	0.101881	0.589926
UF	RDFWcorr	rs4844610_A	-0.0565542	0.0386881	-1.4618	0.143943	-0.132424	0.019316	0.589926
MTG	AxDFWcorr	rs28834970_C	-0.046106	0.0315611	-1.46085	0.144204	-0.108	0.0157877	0.589926
STG	MDFWcorr	rs13237518_A	0.0438025	0.0300744	1.45647	0.145409	-0.0151756	0.102781	0.59255
Fornix	FAFWcorr	rs56407236_A	0.0864737	0.0595013	1.45331	0.146285	-0.0302127	0.20316	0.59255
Fornix	RDFWcorr	rs17125944_C	0.0692921	0.0476886	1.45301	0.146368	-0.024229	0.162813	0.59255
STG	FW	rs3740688_G	-0.0418007	0.0288297	-1.44992	0.147272	-0.0983474	0.0147461	0.59255
ILF	MDFWcorr	rs429358_C	-0.0603945	0.0416582	-1.44976	0.147338	-0.14211	0.0213213	0.59255
Cingulum	MDFWcorr	rs3740688_G	0.0528844	0.0365097	1.4485	0.147667	-0.018726	0.124495	0.59255
UF	AxDFWcorr	rs56407236_A	-0.0907736	0.0628295	-1.44476	0.148671	-0.213987	0.0324397	0.594308
STG	FAFWcorr	rs5011436_C	0.043634	0.0302296	1.44342	0.149049	-0.0156484	0.102916	0.594308
ITG	FAFWcorr	rs199515_G	-0.05124	0.0356362	-1.43786	0.150619	-0.121125	0.0186452	0.594851
Cingulum	AxDFWcorr	rs10437655_A	-0.0424949	0.0296289	-1.43424	0.15165	-0.100599	0.0156095	0.594851
ILF	FW	rs5848_T	0.0439091	0.0306446	1.43285	0.152113	-0.0162025	0.104021	0.594851
ITG	FAFWcorr	rs4844610_A	0.0527546	0.0368805	1.43042	0.152742	-0.0195707	0.12508	0.594851
Fornix	AxDFWcorr	rs6656401_A	-0.0590851	0.0413335	-1.42947	0.153079	-0.140164	0.0219934	0.594851
UF	FW	rs6605556_G	-0.0489813	0.0342891	-1.42848	0.1533	-0.116225	0.0182622	0.594851
UF	FW	rs6931277_T	-0.0489813	0.0342891	-1.42848	0.1533	-0.116225	0.0182622	0.594851
STG	MDFWcorr	rs7384878_C	0.0467866	0.0327554	1.42836	0.153334	-0.0174492	0.111022	0.594851
ITG	AxDFWcorr	rs2093760_A	0.0540594	0.0378564	1.42801	0.153434	-0.0201797	0.128299	0.594851
MTG	MDFWcorr	rs1859788_A	0.0478658	0.0336671	1.42174	0.155248	-0.0181579	0.11389	0.599548
ITG	MDFWcorr	rs6733839_T	-0.0447032	0.0314692	-1.42054	0.155597	-0.106417	0.0170103	0.599548
STG	FAFWcorr	rs12292911_A	-0.0423554	0.0300519	-1.40941	0.15886	-0.101289	0.0165786	0.603486
Cingulum	RDFWcorr	rs3740688_G	-0.0505295	0.0358495	-1.40949	0.15888	-0.120845	0.019786	0.603486
STG	AxDFWcorr	rs3740688_G	0.0495901	0.0352464	1.40695	0.15963	-0.0195425	0.118723	0.603486
STG	FW	rs6605556_G	-0.0470503	0.033451	-1.40654	0.159708	-0.11265	0.0185496	0.603486
STG	FW	rs6931277_T	-0.0470503	0.033451	-1.40654	0.159708	-0.11265	0.0185496	0.603486
ITG	FW	rs7933202_C	-0.0374274	0.0266138	-1.40631	0.159777	-0.0896191	0.0147643	0.603486
ITG	MDFWcorr	rs28394864_A	0.0426735	0.0304199	1.40282	0.160817	-0.0169822	0.102329	0.603486
UF	MDFWcorr	rs1859788_A	0.046608	0.0332615	1.40126	0.161282	-0.0186204	0.111836	0.603486
Cingulum	FAFWcorr	rs10437655_A	-0.0418168	0.029861	-1.40038	0.161544	-0.100376	0.0167428	0.603486
Fornix	FW	rs149080927_G	0.0319341	0.0228229	1.39922	0.161893	-0.0128232	0.0766914	0.603486
Fornix	MDFWcorr	rs6605556_G	0.0480798	0.0344292	1.39648	0.162714	-0.0194384	0.115598	0.603486
Fornix	MDFWcorr	rs6931277_T	0.0480798	0.0344292	1.39648	0.162714	-0.0194384	0.115598	0.603486
ILF	FW	rs708382_C	0.04014	0.0287867	1.3944	0.163407	-0.016327	0.0966071	0.603486
ILF	AxDFWcorr	rs6605556_G	-0.0548258	0.0393617	-1.39287	0.163803	-0.132017	0.0223654	0.603486
ILF	AxDFWcorr	rs6931277_T	-0.0548258	0.0393617	-1.39287	0.163803	-0.132017	0.0223654	0.603486
Fornix	AxDFWcorr	rs13237518_A	0.0374119	0.0269047	1.39053	0.164512	-0.0153502	0.090174	0.604328
UF	FW	rs983392_G	-0.0361379	0.0260219	-1.38875	0.165053	-0.0871688	0.0148929	0.604556
Fornix	FW	rs56407236_A	-0.0666556	0.0481778	-1.38353	0.166646	-0.161136	0.0278246	0.605739
UF	RDFWcorr	rs7384878_C	0.0463659	0.033519	1.38327	0.166727	-0.0193674	0.112099	0.605739
ITG	AxDFWcorr	rs7933202_C	-0.0431747	0.0312288	-1.38253	0.166954	-0.104417	0.0180672	0.605739
STG	FW	rs7146179_A	0.0590115	0.0427185	1.3814	0.167299	-0.0247627	0.142786	0.605739
ITG	FW	rs1800978_G	0.05248	0.0382176	1.37319	0.169838	-0.0224676	0.127428	0.613168
STG	FAFWcorr	rs13237518_A	0.0415118	0.0303489	1.36782	0.171512	-0.0180046	0.101028	0.616792
MTG	FAFWcorr	rs2093760_A	0.0504788	0.0369312	1.36683	0.171821	-0.0219459	0.122904	0.616792
ITG	MDFWcorr	rs17125944_C	0.0730667	0.053546	1.36456	0.172535	-0.0319411	0.178075	0.616988
ITG	MDFWcorr	rs28834970_C	-0.0431196	0.0316231	-1.36354	0.172854	-0.105135	0.0188957	0.616988
Cingulum	FAFWcorr	rs28394864_A	0.0405193	0.0297569	1.36168	0.173444	-0.0178363	0.0988749	0.617342
UF	FW	rs6733839_T	0.0357715	0.0264193	1.35399	0.175882	-0.0160387	0.0875817	0.619751
Fornix	FAFWcorr	rs10437655_A	-0.0377304	0.0278677	-1.35391	0.175907	-0.092381	0.0169202	0.619751
MTG	FW	rs3740688_G	-0.0406257	0.0300145	-1.35354	0.176071	-0.0994964	0.018245	0.619751
STG	FAFWcorr	rs199515_G	-0.0498745	0.0368527	-1.35335	0.176088	-0.122145	0.0223964	0.619751
ITG	FAFWcorr	rs7933202_C	-0.0404014	0.0299307	-1.34983	0.177213	-0.0990977	0.018295	0.621974
Cingulum	FW	rs28394864_A	0.0335342	0.0249993	1.3414	0.179932	-0.0154914	0.0825597	0.629763
MTG	FW	rs1800978_G	0.0500604	0.0374766	1.33578	0.181765	-0.0234341	0.123555	0.634166
ILF	FW	rs6846529_C	0.0427975	0.0320684	1.33457	0.182223	-0.0201069	0.105702	0.634166
UF	FW	rs6656401_A	0.0509185	0.0381952	1.33311	0.1827	-0.0240041	0.125841	0.634166
UF	FW	rs199515_G	0.0418438	0.0314888	1.32885	0.18404	-0.0199081	0.103596	0.637062
STG	FAFWcorr	rs5848_T	-0.0504878	0.0381846	-1.3222	0.186305	-0.12539	0.024414	0.643136
MTG	AxDFWcorr	rs28394864_A	0.0400673	0.0303638	1.31957	0.187118	-0.0194784	0.0996129	0.644178
STG	MDFWcorr	rs1859788_A	0.0430703	0.0329025	1.30903	0.190665	-0.021454	0.107595	0.652762
UF	MDFWcorr	rs199515_G	0.0482917	0.0369054	1.30853	0.190835	-0.0240824	0.120666	0.652762
UF	RDFWcorr	rs10437655_A	0.0397687	0.0304146	1.30755	0.191166	-0.0198766	0.0994141	0.652762
MTG	MDFWcorr	rs17125944_C	0.0695594	0.0533824	1.30304	0.192702	-0.0351277	0.174247	0.656228
Cingulum	FW	rs10838725_C	0.0353197	0.0271746	1.29973	0.193834	-0.0179718	0.0886112	0.658303
ILF	RDFWcorr	rs1476679_C	0.0486551	0.0377218	1.28984	0.197307	-0.0253387	0.122649	0.665434
STG	FAFWcorr	rs10437655_A	-0.038635	0.0299925	-1.28816	0.197831	-0.0974525	0.0201825	0.665434
STG	FAFWcorr	rs429358_C	0.0583983	0.0453483	1.28777	0.198027	-0.0305559	0.147353	0.665434
UF	MDFWcorr	rs679515_T	-0.0568819	0.0441727	-1.28772	0.198046	-0.14353	0.0297658	0.665434
Cingulum	FAFWcorr	rs429358_C	0.0576559	0.0449157	1.28365	0.199467	-0.0304496	0.145761	0.667188
ITG	MDFWcorr	rs17125924_G	0.0682897	0.0532682	1.282	0.199983	-0.0361732	0.172752	0.667188
STG	MDFWcorr	rs3740688_G	0.0454454	0.0354593	1.28162	0.200156	-0.0241048	0.114995	0.667188
MTG	FW	rs2093760_A	0.0403564	0.0316393	1.27551	0.202266	-0.0216907	0.102403	0.669211
Cingulum	FAFWcorr	rs6733839_T	0.0392264	0.0307874	1.2741	0.202765	-0.0211501	0.0996029	0.669211
MTG	AxDFWcorr	rs7933202_C	-0.0400306	0.0314463	-1.27298	0.203163	-0.101699	0.021638	0.669211
MTG	FAFWcorr	rs199515_G	-0.0461044	0.0362761	-1.27093	0.203892	-0.117245	0.0250357	0.669211
Fornix	MDFWcorr	rs2093760_A	-0.0408866	0.0321907	-1.27013	0.204175	-0.104015	0.0222418	0.669211
MTG	RDFWcorr	rs679515_T	-0.0547489	0.0431291	-1.26942	0.204491	-0.13935	0.0298518	0.669211
ILF	FAFWcorr	rs76928645_T	-0.0630176	0.0497028	-1.26789	0.204976	-0.160488	0.0344533	0.669211
Fornix	AxDFWcorr	rs10838725_C	-0.036457	0.0288001	-1.26586	0.205701	-0.0929362	0.0200223	0.669211
Fornix	AxDFWcorr	rs679515_T	-0.0516751	0.0408756	-1.2642	0.206356	-0.131855	0.0285052	0.669211
ILF	FAFWcorr	rs1859788_A	-0.0415916	0.0329123	-1.26371	0.206472	-0.106135	0.0229519	0.669211
UF	MDFWcorr	rs6656401_A	-0.0564493	0.0446766	-1.26351	0.206606	-0.144086	0.0311871	0.669211
Cingulum	RDFWcorr	rs10437655_A	0.0381952	0.0303417	1.25883	0.208228	-0.0213072	0.0976976	0.6711
STG	AxDFWcorr	rs4844610_A	0.0485389	0.0385609	1.25876	0.208254	-0.0270818	0.12416	0.6711
Fornix	MDFWcorr	rs6656401_A	-0.0507866	0.040464	-1.25511	0.209639	-0.13016	0.0285864	0.673131
MTG	MDFWcorr	rs12592898_A	-0.0563195	0.0449724	-1.25231	0.210593	-0.144514	0.0318747	0.673131
ITG	RDFWcorr	rs6733839_T	-0.0393207	0.0314007	-1.25222	0.210626	-0.1009	0.0222586	0.673131
MTG	FW	rs679515_T	0.0448241	0.0358364	1.2508	0.211206	-0.0254714	0.11512	0.673131
Fornix	AxDFWcorr	rs3740688_G	0.0373136	0.0298891	1.2484	0.212062	-0.0213112	0.0959384	0.673131
Fornix	RDFWcorr	rs17125924_G	0.0592034	0.0474353	1.24809	0.212135	-0.0338206	0.152227	0.673131
UF	MDFWcorr	rs6733839_T	-0.0386031	0.0309628	-1.24676	0.212624	-0.0993235	0.0221174	0.673131
STG	FAFWcorr	rs2093760_A	0.0466891	0.0375229	1.24428	0.213531	-0.026896	0.120274	0.67431
MTG	FW	rs6448453_A	0.0353067	0.0284576	1.24068	0.21486	-0.0205006	0.0911141	0.676809
Fornix	AxDFWcorr	rs2093760_A	-0.0411571	0.0332652	-1.23724	0.216133	-0.106393	0.0240784	0.6779
Fornix	FAFWcorr	rs3740688_G	0.0393179	0.031889	1.23296	0.217767	-0.0232295	0.101865	0.6779
Cingulum	AxDFWcorr	rs6605556_G	-0.0488434	0.0396526	-1.23178	0.218166	-0.126605	0.0289183	0.6779
Cingulum	AxDFWcorr	rs6931277_T	-0.0488434	0.0396526	-1.23178	0.218166	-0.126605	0.0289183	0.6779
ILF	AxDFWcorr	rs5011436_C	0.0364826	0.0296536	1.23029	0.218723	-0.0216702	0.0946354	0.6779
MTG	MDFWcorr	rs73223431_T	-0.0387626	0.0315265	-1.22952	0.219011	-0.100588	0.0230632	0.6779
STG	MDFWcorr	rs2093760_A	-0.045695	0.037186	-1.22882	0.219274	-0.118619	0.0272295	0.6779
ILF	MDFWcorr	rs76928645_T	0.0617837	0.0503047	1.22819	0.219511	-0.0368675	0.160435	0.6779
ILF	RDFWcorr	rs7933202_C	0.0385469	0.0314984	1.22377	0.221173	-0.0232238	0.100318	0.681363
UF	AxDFWcorr	rs12292911_A	-0.0360088	0.0294895	-1.22107	0.222194	-0.0938399	0.0218223	0.682254
MTG	FW	rs1476679_C	0.0382147	0.031326	1.2199	0.222696	-0.0232334	0.0996627	0.682254
UF	FAFWcorr	rs76928645_T	-0.0603795	0.0495435	-1.21872	0.223086	-0.157538	0.036779	0.682254
STG	FW	rs1800978_G	0.045	0.0370493	1.2146	0.224653	-0.0276563	0.117656	0.684787
Fornix	FW	rs6733839_T	0.0281968	0.0232418	1.21319	0.22519	-0.0173821	0.0737757	0.684787
MTG	MDFWcorr	rs17125924_G	0.0643726	0.0531035	1.21221	0.225566	-0.0397673	0.168512	0.684787
Cingulum	FW	rs12592898_A	0.044874	0.0370743	1.21038	0.226267	-0.0278314	0.117579	0.684787
ILF	FAFWcorr	rs7384878_C	-0.0396184	0.0327633	-1.20923	0.226707	-0.10387	0.0246328	0.684787
Cingulum	FW	rs6846529_C	0.0388263	0.0321564	1.20742	0.227463	-0.0242507	0.101903	0.684787
MTG	MDFWcorr	rs28394864_A	0.0365508	0.0303283	1.20517	0.228269	-0.0229251	0.0960268	0.684787
STG	AxDFWcorr	rs12292911_A	-0.036594	0.0303822	-1.20445	0.228548	-0.0961758	0.0229878	0.684787
MTG	FW	rs12539172_T	0.0371761	0.0308787	1.20394	0.228806	-0.0233947	0.0977469	0.684787
Cingulum	RDFWcorr	rs12292911_A	0.0365348	0.0304052	1.2016	0.229653	-0.023092	0.0961616	0.685693
ILF	RDFWcorr	rs13237518_A	-0.0369667	0.0308867	-1.19685	0.231499	-0.0975378	0.0236045	0.689572
Fornix	AxDFWcorr	rs199515_G	-0.0389978	0.032674	-1.19354	0.23279	-0.103074	0.0250784	0.689871
ITG	RDFWcorr	rs199515_G	0.0446806	0.0374418	1.19334	0.23287	-0.0287455	0.118107	0.689871
Fornix	FW	rs76928645_T	-0.0450309	0.0377654	-1.19239	0.233242	-0.119092	0.0290298	0.689871
Cingulum	FW	rs1800978_G	0.0442041	0.0371805	1.1889	0.234609	-0.0287097	0.117118	0.69229
ILF	FAFWcorr	rs5011436_C	0.0355255	0.0299658	1.18553	0.235939	-0.0232397	0.0942907	0.693134
ILF	RDFWcorr	rs10437655_A	0.0361813	0.0305227	1.18539	0.235996	-0.023676	0.0960386	0.693134
ITG	AxDFWcorr	rs12292911_A	-0.0357565	0.0303267	-1.17904	0.238513	-0.0952294	0.0237165	0.69691
MTG	MDFWcorr	rs6605556_G	-0.0479751	0.040727	-1.17797	0.238941	-0.127844	0.0318936	0.69691
MTG	MDFWcorr	rs6931277_T	-0.0479751	0.040727	-1.17797	0.238941	-0.127844	0.0318936	0.69691
MTG	FAFWcorr	rs76928645_T	-0.0580653	0.0493637	-1.17628	0.239616	-0.154871	0.0387405	0.697247
UF	AxDFWcorr	rs12592898_A	-0.0510785	0.0434881	-1.17454	0.24031	-0.136362	0.0342048	0.697247
ILF	FAFWcorr	rs983392_G	-0.0354269	0.0301884	-1.17352	0.240716	-0.0946286	0.0237749	0.697247
Cingulum	FW	rs6656401_A	0.0420862	0.0360407	1.16774	0.243099	-0.0286102	0.112783	0.699805
ILF	MDFWcorr	rs12292911_A	-0.0351743	0.0301494	-1.16667	0.243475	-0.0942996	0.0239509	0.699805
UF	MDFWcorr	rs4844610_A	-0.0443487	0.0382131	-1.16056	0.24595	-0.119287	0.0305901	0.699805
ITG	AxDFWcorr	rs3740688_G	0.0404859	0.0349296	1.15907	0.246595	-0.0280253	0.108997	0.699805
Cingulum	AxDFWcorr	rs199515_G	-0.0421317	0.0364135	-1.15704	0.247387	-0.113541	0.0292778	0.699805
MTG	AxDFWcorr	rs17125924_G	0.061506	0.053171	1.15676	0.2475	-0.0427662	0.165778	0.699805
MTG	FW	rs4844610_A	0.0371266	0.0321258	1.15566	0.247948	-0.0258745	0.100128	0.699805
MTG	FW	rs17125944_C	0.0512037	0.0443286	1.15509	0.248182	-0.0357282	0.138136	0.699805
ILF	RDFWcorr	rs12292911_A	0.0353284	0.030586	1.15505	0.248199	-0.024653	0.0953099	0.699805
ILF	AxDFWcorr	rs1859788_A	-0.0375683	0.0325633	-1.1537	0.248753	-0.101427	0.026291	0.699805
UF	RDFWcorr	rs1859788_A	0.0388107	0.0336599	1.15302	0.249031	-0.0271991	0.10482	0.699805
ILF	FW	rs1800978_G	0.0430399	0.0373302	1.15295	0.24906	-0.0301674	0.116247	0.699805
Cingulum	FW	rs7146179_A	0.049401	0.0428751	1.15221	0.249365	-0.0346802	0.133482	0.699805
UF	AxDFWcorr	rs6448453_A	0.0380726	0.0331151	1.14971	0.250393	-0.0268685	0.103014	0.699805
UF	MDFWcorr	rs76928645_T	0.0575303	0.0502219	1.14552	0.252122	-0.0409586	0.156019	0.699805
ILF	MDFWcorr	rs199515_G	0.0422768	0.0369714	1.1435	0.252958	-0.0302268	0.11478	0.699805
MTG	FAFWcorr	rs6605556_G	0.0451039	0.0395076	1.14165	0.253726	-0.0323734	0.122581	0.699805
MTG	FAFWcorr	rs6931277_T	0.0451039	0.0395076	1.14165	0.253726	-0.0323734	0.122581	0.699805
STG	FAFWcorr	rs6733839_T	0.0353055	0.0309357	1.14125	0.253892	-0.0253617	0.0959727	0.699805
UF	MDFWcorr	rs6448453_A	0.0385438	0.033798	1.14042	0.25424	-0.0277365	0.104824	0.699805
Fornix	FAFWcorr	rs6656401_A	-0.0481439	0.0422366	-1.13986	0.254528	-0.130994	0.0347062	0.699805
ITG	FAFWcorr	rs5848_T	-0.0424953	0.0373223	-1.1386	0.255053	-0.115706	0.030715	0.699805
Fornix	FW	rs28394864_A	0.0256198	0.0225083	1.13824	0.255149	-0.0185207	0.0697602	0.699805
MTG	MDFWcorr	rs28834970_C	-0.0358854	0.0315283	-1.1382	0.255166	-0.0977146	0.0259439	0.699805
UF	FAFWcorr	rs4844610_A	0.0428451	0.037699	1.1365	0.255873	-0.0310854	0.116776	0.699805
MTG	AxDFWcorr	rs17125944_C	0.0607319	0.0534562	1.13611	0.25604	-0.0440998	0.165564	0.699805
ITG	FAFWcorr	rs56407236_A	0.0701717	0.0619371	1.13295	0.257362	-0.0512915	0.191635	0.700707
ITG	FAFWcorr	rs2093760_A	0.0411027	0.0362885	1.13266	0.257482	-0.0300617	0.112267	0.700707
Fornix	RDFWcorr	rs6846529_C	0.0421651	0.0372794	1.13106	0.258215	-0.030961	0.115291	0.701187
MTG	FAFWcorr	rs983392_G	-0.0338099	0.0299816	-1.12769	0.259578	-0.0926061	0.0249862	0.703373
Cingulum	AxDFWcorr	rs10838725_C	-0.0361033	0.0321137	-1.12423	0.261041	-0.0990808	0.0268742	0.704538
ILF	MDFWcorr	rs10437655_A	-0.0337993	0.0300882	-1.12334	0.261418	-0.0928045	0.0252058	0.704538
MTG	FW	rs6605556_G	-0.0379537	0.033845	-1.1214	0.262245	-0.104326	0.0284189	0.704538
MTG	FW	rs6931277_T	-0.0379537	0.033845	-1.1214	0.262245	-0.104326	0.0284189	0.704538
ILF	MDFWcorr	rs7146179_A	0.0574996	0.0514161	1.11832	0.263557	-0.0433312	0.15833	0.706556
UF	FW	rs17125944_C	0.0501997	0.0449418	1.11699	0.264123	-0.0379346	0.138334	0.706571
MTG	AxDFWcorr	rs3740688_G	0.0392189	0.035161	1.11541	0.264838	-0.0297462	0.108184	0.706983
STG	MDFWcorr	rs199515_G	-0.0405415	0.0365267	-1.10992	0.26716	-0.112173	0.03109	0.709343
MTG	AxDFWcorr	rs429358_C	0.0507101	0.045747	1.10849	0.267832	-0.0390262	0.140446	0.709343
ITG	MDFWcorr	rs12539172_T	0.0412859	0.0372461	1.10846	0.267842	-0.0317749	0.114347	0.709343
Fornix	MDFWcorr	rs679515_T	-0.0443034	0.0400133	-1.10722	0.26838	-0.122792	0.0341854	0.709343
MTG	MDFWcorr	rs6733839_T	-0.0347268	0.0313779	-1.10673	0.268537	-0.0962613	0.0268077	0.709343
ILF	AxDFWcorr	rs12592898_A	-0.0480494	0.0434739	-1.10525	0.269177	-0.133305	0.0372061	0.709546
Cingulum	FAFWcorr	rs56407236_A	-0.0703322	0.0637699	-1.10291	0.270192	-0.19539	0.0547252	0.710531
ITG	MDFWcorr	rs6846529_C	-0.0429554	0.0390098	-1.10114	0.271013	-0.119476	0.033565	0.710531
STG	MDFWcorr	rs7146179_A	0.055809	0.0507972	1.09866	0.272039	-0.0438081	0.155426	0.710531
ITG	FW	rs17125944_C	0.0496665	0.0452071	1.09864	0.272047	-0.0389881	0.138321	0.710531
STG	FAFWcorr	rs3740688_G	0.037266	0.0339402	1.09799	0.27237	-0.0293046	0.103837	0.710531
Fornix	RDFWcorr	rs149080927_G	-0.0301037	0.0274761	-1.09563	0.273363	-0.0839862	0.0237789	0.710611
STG	RDFWcorr	rs1800978_G	0.0485751	0.044371	1.09475	0.273749	-0.0384396	0.13559	0.710611
ITG	MDFWcorr	rs1476679_C	0.0413676	0.03781	1.09409	0.274093	-0.0327993	0.115535	0.710611
UF	FW	rs17125924_G	0.0488216	0.0447189	1.09174	0.275069	-0.0388755	0.136519	0.711677
STG	RDFWcorr	rs10437655_A	0.0324998	0.0299419	1.08543	0.277855	-0.0262185	0.0912181	0.717412
STG	AxDFWcorr	rs10437655_A	-0.0328673	0.0303218	-1.08395	0.278509	-0.0923305	0.026596	0.717632
MTG	RDFWcorr	rs12592898_A	0.048897	0.0451691	1.08253	0.279138	-0.0396828	0.137477	0.717782
MTG	FAFWcorr	rs708382_C	-0.0382697	0.0354862	-1.07844	0.281014	-0.107878	0.031339	0.721136
MTG	FW	rs6656401_A	0.0387986	0.0362265	1.071	0.284345	-0.0322624	0.10986	0.728093
UF	FAFWcorr	rs6656401_A	0.0481646	0.0451033	1.06787	0.285752	-0.0403087	0.136638	0.728093
UF	FW	rs1800978_G	0.04053	0.0379811	1.06711	0.286042	-0.0339536	0.115014	0.728093
ITG	RDFWcorr	rs10437655_A	0.0325038	0.0304728	1.06665	0.286249	-0.0272555	0.0922632	0.728093
Fornix	MDFWcorr	rs17125944_C	0.0480802	0.0451099	1.06584	0.286614	-0.0403839	0.136544	0.728093
Fornix	RDFWcorr	rs2093760_A	-0.0359996	0.0340147	-1.05835	0.290014	-0.102705	0.0307058	0.733886
ILF	RDFWcorr	rs6733839_T	-0.0333139	0.0314801	-1.05825	0.29006	-0.0950487	0.0284209	0.733886
MTG	RDFWcorr	rs10437655_A	0.0322547	0.0305677	1.05519	0.291458	-0.0276909	0.0922003	0.735947
ITG	FAFWcorr	rs28394864_A	0.0304073	0.028906	1.05194	0.292948	-0.0262795	0.0870941	0.736614
STG	AxDFWcorr	rs199515_G	-0.0391667	0.0372594	-1.05119	0.29329	-0.112235	0.0339018	0.736614
Cingulum	MDFWcorr	rs6605556_G	-0.0424248	0.0404234	-1.04951	0.294061	-0.121698	0.0368484	0.736614
Cingulum	MDFWcorr	rs6931277_T	-0.0424248	0.0404234	-1.04951	0.294061	-0.121698	0.0368484	0.736614
ILF	RDFWcorr	rs5011436_C	-0.0321701	0.0307693	-1.04553	0.295898	-0.0925109	0.0281707	0.739422
UF	AxDFWcorr	rs429358_C	-0.0473383	0.0453363	-1.04416	0.296583	-0.136269	0.0415924	0.739422
UF	FAFWcorr	rs2093760_A	0.038638	0.0370734	1.0422	0.297435	-0.0340656	0.111342	0.739422
ITG	FW	rs6448453_A	0.030243	0.029024	1.042	0.297529	-0.0266752	0.0871612	0.739422
UF	AxDFWcorr	rs6605556_G	0.0408761	0.0393839	1.03789	0.29944	-0.0363587	0.118111	0.741246
UF	AxDFWcorr	rs6931277_T	0.0408761	0.0393839	1.03789	0.29944	-0.0363587	0.118111	0.741246
MTG	FAFWcorr	rs149080927_G	-0.0308965	0.029838	-1.03547	0.300564	-0.089411	0.027618	0.742391
Cingulum	AxDFWcorr	rs5848_T	-0.0392388	0.0379502	-1.03396	0.301326	-0.113681	0.0352031	0.742391
ITG	MDFWcorr	rs10838725_C	-0.0340793	0.0330618	-1.03077	0.302764	-0.0989161	0.0307575	0.742391
ILF	MDFWcorr	rs10838725_C	-0.0335899	0.0325905	-1.03066	0.302816	-0.0975024	0.0303227	0.742391
Fornix	FAFWcorr	rs12592898_A	-0.0423887	0.0411873	-1.02917	0.303517	-0.12316	0.0383827	0.742391
ILF	AxDFWcorr	rs56407236_A	-0.0646361	0.062822	-1.02888	0.303654	-0.187835	0.0585624	0.742391
STG	RDFWcorr	rs708382_C	0.0343283	0.033387	1.02819	0.304027	-0.0311625	0.0998191	0.742391
UF	FW	rs28394864_A	0.0261838	0.0255404	1.02519	0.305389	-0.0239028	0.0762705	0.744274
ITG	AxDFWcorr	rs1859788_A	0.0341236	0.0334255	1.02088	0.307426	-0.0314265	0.0996736	0.746624
UF	FAFWcorr	rs708382_C	0.0368948	0.0361447	1.02075	0.307538	-0.0340055	0.107795	0.746624
ILF	AxDFWcorr	rs6733839_T	-0.030838	0.0303414	-1.01637	0.309569	-0.0903397	0.0286637	0.749957
MTG	RDFWcorr	rs6733839_T	-0.0319816	0.0315143	-1.01483	0.310304	-0.0937835	0.0298204	0.749957
Fornix	MDFWcorr	rs10838725_C	-0.0282592	0.027869	-1.014	0.310696	-0.0829123	0.026394	0.749957
ITG	FAFWcorr	rs6733839_T	0.0302483	0.0298947	1.01183	0.311735	-0.0283775	0.0888742	0.751025
Fornix	FAFWcorr	rs679515_T	-0.042214	0.0417759	-1.01049	0.312427	-0.12416	0.0397322	0.751256
Fornix	AxDFWcorr	rs12292911_A	-0.0268814	0.0266479	-1.00876	0.313203	-0.0791398	0.0253771	0.751687
STG	RDFWcorr	rs149080927_G	-0.0303893	0.0302597	-1.00428	0.315355	-0.0897308	0.0289522	0.755414
MTG	RDFWcorr	rs12292911_A	0.0306214	0.0306314	0.999674	0.317582	-0.0294491	0.090692	0.757005
Cingulum	FAFWcorr	rs4844610_A	0.0379229	0.0379864	0.998327	0.318234	-0.0365713	0.112417	0.757005
Cingulum	AxDFWcorr	rs708382_C	-0.0355696	0.0356489	-0.997775	0.318552	-0.105497	0.0343582	0.757005
Fornix	MDFWcorr	rs76928645_T	0.0429153	0.0430288	0.997363	0.318701	-0.0414673	0.127298	0.757005
STG	RDFWcorr	rs6656401_A	-0.0415515	0.0416848	-0.996803	0.319023	-0.123319	0.0402162	0.757005
ITG	RDFWcorr	rs28834970_C	0.0313872	0.0315673	0.994295	0.320192	-0.0305185	0.0932929	0.757708
STG	AxDFWcorr	rs7146179_A	0.0513927	0.0518174	0.991802	0.321406	-0.0502252	0.153011	0.757708
MTG	MDFWcorr	rs3740688_G	0.0353497	0.0357365	0.989176	0.322723	-0.0347442	0.105444	0.757708
MTG	AxDFWcorr	rs12292911_A	-0.0301126	0.0305389	-0.98604	0.324225	-0.0900016	0.0297765	0.757708
ILF	RDFWcorr	rs2093760_A	-0.0375478	0.0381891	-0.983205	0.325618	-0.112439	0.0373439	0.757708
MTG	FAFWcorr	rs429358_C	0.0441017	0.0448575	0.98315	0.325695	-0.0438898	0.132093	0.757708
MTG	MDFWcorr	rs1476679_C	0.0376877	0.038355	0.982602	0.325964	-0.0375482	0.112924	0.757708
STG	FW	rs6846529_C	0.0316787	0.0322517	0.982232	0.326146	-0.0315853	0.0949427	0.757708
ITG	FAFWcorr	rs149080927_G	-0.0287567	0.0293155	-0.980937	0.326735	-0.0862465	0.0287332	0.757708
ILF	FAFWcorr	rs12592898_A	-0.0430641	0.0439332	-0.980217	0.32709	-0.12922	0.0430922	0.757708
UF	MDFWcorr	rs429358_C	-0.0443745	0.0452921	-0.97974	0.327376	-0.133219	0.0444695	0.757708
STG	RDFWcorr	rs6733839_T	-0.0301808	0.0308837	-0.97724	0.328561	-0.0907461	0.0303845	0.757708
ILF	RDFWcorr	rs6656401_A	-0.0426453	0.0436455	-0.977084	0.328688	-0.128259	0.0429685	0.757708
ILF	RDFWcorr	rs1800978_G	0.0439478	0.0452368	0.971505	0.331406	-0.0447649	0.13266	0.757708
Fornix	MDFWcorr	rs17125924_G	0.0435701	0.0449033	0.97031	0.332002	-0.0444885	0.131629	0.757708
STG	AxDFWcorr	rs6733839_T	0.0303282	0.031275	0.969728	0.332292	-0.0310044	0.0916608	0.757708
STG	RDFWcorr	rs12292911_A	0.0290777	0.0300052	0.969089	0.33261	-0.0297647	0.0879202	0.757708
UF	MDFWcorr	rs12539172_T	0.0369101	0.0380904	0.969015	0.332696	-0.0378068	0.111627	0.757708
MTG	FW	rs17125924_G	0.0426193	0.0441343	0.965671	0.334318	-0.0439314	0.12917	0.757708
UF	FW	rs7933202_C	-0.0255369	0.026451	-0.965443	0.334432	-0.0774092	0.0263354	0.757708
STG	FW	rs429358_C	0.0353903	0.0366689	0.965134	0.334636	-0.0365385	0.107319	0.757708
ITG	RDFWcorr	rs12292911_A	0.0294438	0.030537	0.964202	0.335054	-0.0304414	0.0893291	0.757708
ITG	AxDFWcorr	rs7384878_C	0.0321403	0.0333587	0.963476	0.335418	-0.0332786	0.0975592	0.757708
UF	AxDFWcorr	rs6846529_C	0.0384519	0.0399472	0.962568	0.335922	-0.0399073	0.116811	0.757708
Fornix	RDFWcorr	rs10437655_A	0.0261644	0.0271903	0.962269	0.336023	-0.0271578	0.0794866	0.757708
ITG	FAFWcorr	rs708382_C	-0.0337103	0.0350627	-0.961431	0.336493	-0.102488	0.0350675	0.757708
Cingulum	FAFWcorr	rs10838725_C	-0.0310553	0.0323732	-0.959291	0.337521	-0.0945416	0.032431	0.757708
MTG	MDFWcorr	rs149080927_G	-0.0294248	0.0307607	-0.956572	0.338892	-0.0897489	0.0308992	0.757708
Cingulum	FAFWcorr	rs2093760_A	0.0356962	0.0373665	0.955299	0.339534	-0.0375823	0.108975	0.757708
MTG	MDFWcorr	rs12539172_T	0.0360476	0.0377773	0.954211	0.340133	-0.0380553	0.11015	0.757708
ITG	AxDFWcorr	rs10437655_A	-0.0288771	0.0302678	-0.954052	0.340165	-0.0882346	0.0304804	0.757708
Cingulum	AxDFWcorr	rs6733839_T	0.0291217	0.030557	0.953028	0.340684	-0.0308029	0.0890463	0.757708
STG	AxDFWcorr	rs28394864_A	0.0287911	0.0302173	0.952802	0.340798	-0.0304672	0.0880494	0.757708
STG	MDFWcorr	rs149080927_G	-0.0285892	0.0300425	-0.951624	0.341395	-0.0875049	0.0303264	0.757708
Cingulum	FW	rs3740688_G	-0.0281034	0.0295367	-0.951471	0.341505	-0.086037	0.0298303	0.757708
ILF	RDFWcorr	rs17125924_G	0.0506315	0.0532629	0.950595	0.341917	-0.0538211	0.155084	0.757708
UF	MDFWcorr	rs149080927_G	0.0288431	0.0303575	0.950116	0.342161	-0.0306901	0.0883763	0.757708
UF	AxDFWcorr	rs3740688_G	0.0322554	0.0339473	0.950159	0.342171	-0.0343292	0.0988399	0.757708
ITG	MDFWcorr	rs3740688_G	0.0340652	0.0359122	0.948569	0.342979	-0.0363732	0.104504	0.757897
UF	AxDFWcorr	rs10437655_A	-0.0278664	0.029433	-0.946774	0.343861	-0.0855868	0.0298539	0.757897
ITG	AxDFWcorr	rs12539172_T	0.0364104	0.0384695	0.946474	0.344061	-0.0390502	0.111871	0.757897
ITG	FW	rs1476679_C	0.0299428	0.0317416	0.943331	0.345665	-0.0323204	0.092206	0.759023
UF	FAFWcorr	rs7384878_C	-0.0307641	0.0326618	-0.9419	0.34635	-0.0948163	0.033288	0.759023
ILF	AxDFWcorr	rs7384878_C	-0.0305371	0.0324271	-0.941718	0.346443	-0.094129	0.0330547	0.759023
STG	MDFWcorr	rs429358_C	-0.0414945	0.0441074	-0.940761	0.346982	-0.128015	0.0450256	0.759023
Fornix	FW	rs983392_G	-0.0215507	0.0229395	-0.939456	0.347603	-0.0665368	0.0234354	0.759063
ILF	RDFWcorr	rs12539172_T	0.0348793	0.0372137	0.93727	0.348772	-0.0381179	0.107877	0.7603
Fornix	MDFWcorr	rs6733839_T	-0.0247787	0.0265204	-0.934325	0.350242	-0.0767872	0.0272298	0.761617
MTG	FW	rs10838725_C	0.0255648	0.0273813	0.933659	0.350585	-0.028132	0.0792616	0.761617
ILF	MDFWcorr	rs17125924_G	0.0489187	0.0525033	0.931726	0.351584	-0.0540442	0.151882	0.761718
Cingulum	RDFWcorr	rs28394864_A	-0.02815	0.0302404	-0.930874	0.352024	-0.0874535	0.0311536	0.761718
Fornix	AxDFWcorr	rs56407236_A	0.0527607	0.0567855	0.929124	0.35293	-0.0585998	0.164121	0.761718
ILF	FW	rs56407236_A	-0.0499698	0.0537951	-0.928892	0.35305	-0.155466	0.0555263	0.761718
MTG	MDFWcorr	rs6846529_C	-0.036664	0.0395737	-0.926475	0.35435	-0.11429	0.0409624	0.762549
ILF	MDFWcorr	rs6656401_A	-0.0381338	0.0411854	-0.925907	0.354646	-0.118922	0.0426542	0.762549
UF	FAFWcorr	rs28394864_A	0.0272366	0.0295316	0.922287	0.356483	-0.0306771	0.0851503	0.765194
Fornix	AxDFWcorr	rs76928645_T	0.0409528	0.0444656	0.920999	0.357155	-0.0462476	0.128153	0.765332
STG	FAFWcorr	rs983392_G	0.0279766	0.0304627	0.918388	0.358519	-0.0317631	0.0877163	0.765913
ILF	MDFWcorr	rs28394864_A	-0.0275314	0.0299855	-0.918154	0.358642	-0.0863352	0.0312725	0.765913
MTG	FW	rs1859788_A	0.0256468	0.0279703	0.916928	0.359284	-0.0292052	0.0804987	0.765987
ITG	FW	rs6605556_G	-0.0315503	0.0345184	-0.914014	0.360813	-0.0992435	0.0361429	0.766651
ITG	FW	rs6931277_T	-0.0315503	0.0345184	-0.914014	0.360813	-0.0992435	0.0361429	0.766651
Fornix	MDFWcorr	rs149080927_G	-0.0236434	0.026008	-0.909083	0.363409	-0.074647	0.0273602	0.769883
ITG	RDFWcorr	rs73223431_T	0.0286894	0.0315683	0.908805	0.363556	-0.0332184	0.0905973	0.769883
UF	MDFWcorr	rs17125924_G	0.0473757	0.0524152	0.903855	0.366174	-0.0554143	0.150166	0.773053
ITG	FW	rs17125924_G	0.0406604	0.0450092	0.903378	0.366427	-0.0476061	0.128927	0.773053
UF	FAFWcorr	rs12292911_A	-0.0268014	0.0296969	-0.902499	0.366894	-0.0850391	0.0314364	0.773053
UF	RDFWcorr	rs7146179_A	0.0467655	0.0519847	0.8996	0.368434	-0.0551804	0.148711	0.774752
MTG	FAFWcorr	rs7933202_C	-0.0273844	0.0304722	-0.89867	0.36893	-0.0871426	0.0323738	0.774752
Fornix	FAFWcorr	rs149080927_G	0.0252641	0.0281691	0.896872	0.369888	-0.0299776	0.0805058	0.775472
MTG	FAFWcorr	rs5848_T	-0.0337442	0.0377826	-0.893116	0.37194	-0.107857	0.0403689	0.77848
ILF	AxDFWcorr	rs7146179_A	0.0447671	0.0502793	0.890367	0.373369	-0.0538344	0.143369	0.780174
ILF	FAFWcorr	rs4844610_A	0.0335618	0.0378209	0.887387	0.37497	-0.0406078	0.107731	0.781559
ITG	AxDFWcorr	rs6656401_A	0.0399201	0.0450104	0.886909	0.375272	-0.048371	0.128211	0.781559
UF	MDFWcorr	rs13237518_A	0.0268228	0.0303991	0.882353	0.377685	-0.0327922	0.0864378	0.782065
ILF	MDFWcorr	rs1800978_G	0.0393467	0.044593	0.882353	0.377685	-0.0481034	0.126797	0.782065
Fornix	RDFWcorr	rs6656401_A	-0.0368887	0.041807	-0.882357	0.377727	-0.118896	0.0451187	0.782065
ITG	MDFWcorr	rs983392_G	0.0273212	0.0310083	0.881092	0.378367	-0.0334884	0.0881308	0.782065
STG	FAFWcorr	rs7933202_C	0.0272281	0.0309583	0.87951	0.379224	-0.0334834	0.0879397	0.782065
ILF	RDFWcorr	rs10838725_C	0.0290965	0.0330837	0.879482	0.379239	-0.0357831	0.0939761	0.782065
ILF	FW	rs149080927_G	-0.0223298	0.0254603	-0.877042	0.380563	-0.0722594	0.0275998	0.782095
UF	AxDFWcorr	rs12539172_T	0.0335783	0.0382932	0.876874	0.380697	-0.0415364	0.108693	0.782095
STG	FW	rs12592898_A	0.032369	0.03695	0.876023	0.381116	-0.0400926	0.104831	0.782095
Fornix	MDFWcorr	rs199515_G	-0.0276247	0.0316242	-0.873531	0.382472	-0.0896421	0.0343927	0.783601
STG	AxDFWcorr	rs2093760_A	0.0330207	0.0379375	0.870395	0.384182	-0.0413777	0.107419	0.785827
UF	RDFWcorr	rs3740688_G	-0.0293349	0.033895	-0.865463	0.386911	-0.0958169	0.0371471	0.788106
ITG	FW	rs12539172_T	0.0270629	0.0313008	0.864606	0.387395	-0.0343359	0.0884617	0.788106
ILF	AxDFWcorr	rs28394864_A	0.0253372	0.0293201	0.864159	0.387598	-0.0321617	0.0828362	0.788106
ITG	AxDFWcorr	rs1476679_C	0.0336102	0.0389477	0.862958	0.3883	-0.0427883	0.110009	0.788106
ITG	AxDFWcorr	rs679515_T	0.038411	0.0445567	0.86207	0.388788	-0.04899	0.125812	0.788106
Cingulum	AxDFWcorr	rs17125944_C	0.0447474	0.0519601	0.861188	0.389231	-0.0571504	0.146645	0.788106
ILF	MDFWcorr	rs17125944_C	0.0452857	0.0527123	0.859111	0.390376	-0.0580872	0.148659	0.788106
STG	MDFWcorr	rs28394864_A	0.0254004	0.0296251	0.857396	0.391322	-0.0326966	0.0834974	0.788106
UF	MDFWcorr	rs1476679_C	0.0331086	0.038624	0.857203	0.391472	-0.042655	0.108872	0.788106
Cingulum	AxDFWcorr	rs17125924_G	0.0443171	0.051713	0.856982	0.391551	-0.057096	0.14573	0.788106
STG	AxDFWcorr	rs5848_T	-0.0328545	0.0386063	-0.851013	0.3949	-0.108583	0.0428744	0.791628
UF	MDFWcorr	rs17125944_C	0.0448373	0.0526984	0.85083	0.39496	-0.0585082	0.148183	0.791628
STG	MDFWcorr	rs5848_T	-0.0315284	0.037249	-0.846424	0.397453	-0.104595	0.041538	0.791628
UF	RDFWcorr	rs56407236_A	0.0549055	0.0649581	0.845245	0.398069	-0.0724821	0.182293	0.791628
Fornix	FW	rs6448453_A	0.0214752	0.0254192	0.844843	0.398293	-0.0283737	0.0713242	0.791628
MTG	AxDFWcorr	rs1800978_G	0.0381536	0.0451657	0.844748	0.398346	-0.0504196	0.126727	0.791628
MTG	AxDFWcorr	rs13237518_A	0.0260208	0.0308417	0.843689	0.398937	-0.034462	0.0865037	0.791628
UF	AxDFWcorr	rs10838725_C	-0.0268314	0.0318627	-0.842094	0.39983	-0.0893165	0.0356538	0.791628
MTG	AxDFWcorr	rs679515_T	0.0374173	0.0447397	0.836333	0.403103	-0.0503427	0.125177	0.791628
STG	FW	rs2093760_A	0.0261566	0.031283	0.836129	0.403176	-0.0351917	0.087505	0.791628
Cingulum	MDFWcorr	rs983392_G	0.0256105	0.0306793	0.834784	0.403933	-0.0345537	0.0857748	0.791628
UF	FW	rs149080927_G	-0.0215914	0.0259035	-0.83353	0.404639	-0.0723901	0.0292073	0.791628
Cingulum	RDFWcorr	rs1800978_G	0.0374415	0.0449731	0.832531	0.405202	-0.050754	0.125637	0.791628
Cingulum	RDFWcorr	rs2093760_A	-0.0315985	0.0379667	-0.832269	0.40535	-0.106054	0.042857	0.791628
ILF	RDFWcorr	rs17125944_C	0.0445683	0.0535534	0.832221	0.405377	-0.0604541	0.149591	0.791628
MTG	FW	rs28394864_A	0.0209207	0.0252072	0.829952	0.406658	-0.0285124	0.0703538	0.791628
UF	FW	rs12292911_A	0.0212699	0.0256853	0.828096	0.407709	-0.0291009	0.0716406	0.791628
ILF	FAFWcorr	rs2093760_A	0.0308012	0.0371971	0.828054	0.407732	-0.0421451	0.103747	0.791628
UF	RDFWcorr	rs5011436_C	-0.0253625	0.0306654	-0.827072	0.408288	-0.0854997	0.0347746	0.791628
MTG	FAFWcorr	rs13237518_A	0.0246926	0.0298808	0.826368	0.408687	-0.0339059	0.0832911	0.791628
Fornix	RDFWcorr	rs4844610_A	-0.028579	0.0345918	-0.826178	0.408795	-0.0964162	0.0392581	0.791628
Fornix	RDFWcorr	rs76928645_T	0.0374953	0.045465	0.824709	0.409629	-0.0516648	0.126655	0.791628
MTG	AxDFWcorr	rs5011436_C	0.0252208	0.0307223	0.820928	0.411779	-0.0350279	0.0854694	0.791628
ITG	FAFWcorr	rs7146179_A	0.040624	0.0495748	0.819449	0.412621	-0.0565958	0.137844	0.791628
ITG	FW	rs10838725_C	0.0228364	0.0279322	0.817566	0.413696	-0.0319408	0.0776136	0.791628
STG	RDFWcorr	rs6605556_G	0.0327103	0.0400713	0.816301	0.414419	-0.0458726	0.111293	0.791628
STG	RDFWcorr	rs6931277_T	0.0327103	0.0400713	0.816301	0.414419	-0.0458726	0.111293	0.791628
Cingulum	RDFWcorr	rs708382_C	0.0293995	0.0360619	0.815252	0.415059	-0.0413383	0.100137	0.791628
MTG	AxDFWcorr	rs6656401_A	0.0368124	0.0451983	0.814464	0.415511	-0.0518473	0.125472	0.791628
MTG	AxDFWcorr	rs149080927_G	-0.0250787	0.0308007	-0.814226	0.415606	-0.0854811	0.0353237	0.791628
UF	AxDFWcorr	rs7146179_A	0.040936	0.0502992	0.813851	0.415821	-0.0577043	0.139576	0.791628
MTG	FAFWcorr	rs6733839_T	0.0247642	0.0304394	0.813557	0.41599	-0.0349298	0.0844582	0.791628
ITG	FW	rs3740688_G	-0.0252585	0.0310495	-0.813491	0.416055	-0.0861592	0.0356423	0.791628
Fornix	FW	rs3740688_G	0.0212874	0.0261719	0.813369	0.416124	-0.0300464	0.0726213	0.791628
MTG	AxDFWcorr	rs6846529_C	-0.0328044	0.0403493	-0.813009	0.416344	-0.111952	0.0463436	0.791628
ILF	MDFWcorr	rs1476679_C	0.0289472	0.0356089	0.812921	0.416394	-0.0409021	0.0987965	0.791628
Fornix	FAFWcorr	rs7384878_C	-0.0249642	0.030722	-0.812584	0.416547	-0.0852123	0.0352839	0.791628
ILF	MDFWcorr	rs3740688_G	0.0293526	0.0361944	0.810972	0.417499	-0.0416394	0.100345	0.792243
STG	FW	rs679515_T	0.0288152	0.0357653	0.805677	0.420559	-0.0413408	0.0989713	0.794647
ILF	AxDFWcorr	rs5848_T	-0.0292466	0.0363467	-0.804656	0.421148	-0.100543	0.0420499	0.794647
MTG	AxDFWcorr	rs1859788_A	0.0270267	0.0336901	0.802213	0.422519	-0.0390422	0.0930955	0.794647
UF	RDFWcorr	rs6605556_G	0.0326307	0.0407093	0.801555	0.422899	-0.0472031	0.112465	0.794647
UF	RDFWcorr	rs6931277_T	0.0326307	0.0407093	0.801555	0.422899	-0.0472031	0.112465	0.794647
ILF	MDFWcorr	rs7384878_C	0.0265375	0.0331657	0.80015	0.423713	-0.0385028	0.0915778	0.794647
ILF	FW	rs6605556_G	-0.0269706	0.0337141	-0.799979	0.423812	-0.0930864	0.0391452	0.794647
ILF	FW	rs6931277_T	-0.0269706	0.0337141	-0.799979	0.423812	-0.0930864	0.0391452	0.794647
MTG	AxDFWcorr	rs10437655_A	-0.0243276	0.0304786	-0.798186	0.424851	-0.0840983	0.0354432	0.794929
MTG	RDFWcorr	rs199515_G	0.0299329	0.0375652	0.796826	0.425641	-0.0437352	0.103601	0.794929
Fornix	RDFWcorr	rs679515_T	-0.0329051	0.0413452	-0.795863	0.42624	-0.114007	0.0481964	0.794929
Fornix	AxDFWcorr	rs12539172_T	0.0281151	0.0353453	0.795439	0.426486	-0.0412172	0.0974474	0.794929
Cingulum	MDFWcorr	rs10838725_C	-0.0259287	0.0327431	-0.791883	0.428517	-0.0901406	0.0382831	0.795656
MTG	RDFWcorr	rs28834970_C	0.025044	0.0316681	0.790825	0.429134	-0.0370596	0.0871475	0.795656
Cingulum	MDFWcorr	rs6846529_C	0.0317474	0.0401858	0.790015	0.429645	-0.0470798	0.110575	0.795656
MTG	FAFWcorr	rs28394864_A	0.0232296	0.0294253	0.789442	0.429941	-0.0344756	0.0809348	0.795656
MTG	FAFWcorr	rs5011436_C	0.0234933	0.0297653	0.789285	0.430033	-0.0348786	0.0818651	0.795656
ILF	FW	rs7933202_C	-0.0204087	0.0260008	-0.784928	0.432583	-0.0713982	0.0305807	0.7992
UF	MDFWcorr	rs5011436_C	0.0236493	0.0302823	0.780962	0.434911	-0.0357365	0.0830352	0.802326
MTG	RDFWcorr	rs73223431_T	0.0245729	0.0316682	0.77595	0.437864	-0.0375307	0.0866765	0.804643
ILF	MDFWcorr	rs6605556_G	-0.03123	0.0402685	-0.775543	0.438104	-0.110199	0.0477395	0.804643
ILF	MDFWcorr	rs6931277_T	-0.03123	0.0402685	-0.775543	0.438104	-0.110199	0.0477395	0.804643
Cingulum	AxDFWcorr	rs1859788_A	-0.0253881	0.0327935	-0.774181	0.43891	-0.0896987	0.0389225	0.804643
Fornix	RDFWcorr	rs12292911_A	0.0210726	0.0272484	0.773353	0.439399	-0.0323634	0.0745087	0.804643
Fornix	FAFWcorr	rs10838725_C	-0.0232783	0.030185	-0.771189	0.44068	-0.0824734	0.0359167	0.804643
ILF	MDFWcorr	rs2093760_A	-0.0289827	0.0376475	-0.769843	0.441478	-0.102812	0.0448468	0.804643
ITG	AxDFWcorr	rs6846529_C	-0.0309298	0.0401858	-0.76967	0.441619	-0.109757	0.0478974	0.804643
ITG	AxDFWcorr	rs6448453_A	-0.026135	0.0340602	-0.767315	0.442979	-0.0929296	0.0406597	0.804643
UF	FAFWcorr	rs1859788_A	-0.0251438	0.0327915	-0.766778	0.443298	-0.0894505	0.0391628	0.804643
Cingulum	FW	rs76928645_T	0.0321653	0.0419581	0.766606	0.4434	-0.0501176	0.114448	0.804643
Fornix	FAFWcorr	rs1859788_A	-0.0236071	0.0308442	-0.765367	0.444138	-0.0840949	0.0368807	0.804643
ITG	FAFWcorr	rs1476679_C	0.0289279	0.0378606	0.764064	0.444951	-0.0453382	0.103194	0.804643
Cingulum	RDFWcorr	rs17125944_C	0.0406816	0.0532665	0.763738	0.445108	-0.063778	0.145141	0.804643
ITG	FAFWcorr	rs6656401_A	0.0333793	0.0437772	0.762481	0.445895	-0.0524928	0.119251	0.80491
ILF	RDFWcorr	rs4844610_A	-0.0292865	0.0388244	-0.75433	0.450734	-0.105424	0.0468511	0.812482
Fornix	MDFWcorr	rs6846529_C	0.0269967	0.0360944	0.747947	0.454611	-0.043805	0.0977984	0.817319
Cingulum	MDFWcorr	rs6733839_T	-0.0232913	0.03115	-0.747714	0.454715	-0.0843787	0.0377962	0.817319
ITG	MDFWcorr	rs1800978_G	0.033752	0.0452531	0.74585	0.45584	-0.0549927	0.122497	0.818174
STG	MDFWcorr	rs6656401_A	-0.0324827	0.0436485	-0.744187	0.456881	-0.118102	0.053137	0.818877
ITG	MDFWcorr	rs6656401_A	-0.0324808	0.0437191	-0.742943	0.457634	-0.118239	0.0532774	0.819061
Fornix	AxDFWcorr	rs10437655_A	-0.0194904	0.0265961	-0.732828	0.463744	-0.0716474	0.0326666	0.826333
ILF	MDFWcorr	rs983392_G	0.022391	0.0305593	0.732708	0.463817	-0.037538	0.08232	0.826333
Fornix	AxDFWcorr	rs5848_T	-0.0258026	0.0352431	-0.732133	0.464203	-0.0949344	0.0433291	0.826333
Fornix	MDFWcorr	rs4844610_A	-0.023948	0.0327421	-0.731412	0.464607	-0.0881577	0.0402617	0.826333
ILF	MDFWcorr	rs7933202_C	0.0226869	0.0310559	0.730516	0.465155	-0.0382161	0.0835899	0.826333
STG	FAFWcorr	rs1800978_G	-0.0324425	0.0444579	-0.729735	0.465632	-0.119628	0.0547427	0.826333
MTG	AxDFWcorr	rs12539172_T	0.0280331	0.0386375	0.72554	0.468236	-0.0477571	0.103823	0.829785
STG	RDFWcorr	rs679515_T	-0.02974	0.0412458	-0.721042	0.470997	-0.110646	0.0511665	0.833507
ILF	MDFWcorr	rs12592898_A	-0.0317791	0.0444689	-0.714637	0.474911	-0.118986	0.0554276	0.838156
Cingulum	RDFWcorr	rs17125924_G	0.0377789	0.0529542	0.713425	0.47566	-0.0660683	0.141626	0.838156
Cingulum	MDFWcorr	rs5848_T	-0.0273765	0.0384066	-0.712807	0.476078	-0.102714	0.0479607	0.838156
Cingulum	FAFWcorr	rs7384878_C	-0.0234436	0.0329216	-0.712103	0.476479	-0.0880053	0.0411181	0.838156
MTG	AxDFWcorr	rs7384878_C	0.0238955	0.0335921	0.711341	0.47695	-0.0419812	0.0897721	0.838156
ILF	FW	rs983392_G	-0.018107	0.0255857	-0.7077	0.479209	-0.0682824	0.0320684	0.840003
ITG	MDFWcorr	rs12592898_A	-0.0318797	0.045125	-0.706477	0.479969	-0.120373	0.0566137	0.840003
ILF	FAFWcorr	rs429358_C	0.0314383	0.0445	0.70648	0.480002	-0.0558519	0.118729	0.840003
ILF	FAFWcorr	rs7933202_C	-0.0216288	0.0306854	-0.704857	0.480976	-0.081805	0.0385474	0.84054
Fornix	AxDFWcorr	rs708382_C	-0.0232046	0.0331057	-0.700925	0.48346	-0.0881436	0.0417344	0.841582
STG	AxDFWcorr	rs6605556_G	-0.0283653	0.0405814	-0.698974	0.484645	-0.107948	0.0512177	0.841582
STG	AxDFWcorr	rs6931277_T	-0.0283653	0.0405814	-0.698974	0.484645	-0.107948	0.0512177	0.841582
UF	FAFWcorr	rs17125924_G	-0.0360138	0.0517133	-0.696414	0.486245	-0.137427	0.0653997	0.841582
UF	FAFWcorr	rs679515_T	0.0309989	0.0446531	0.694216	0.487656	-0.0565911	0.118589	0.841582
UF	FAFWcorr	rs17125944_C	-0.0360284	0.0519862	-0.693038	0.488361	-0.137977	0.0659205	0.841582
UF	RDFWcorr	rs983392_G	0.0213681	0.0308945	0.691646	0.489235	-0.0392183	0.0819544	0.841582
UF	MDFWcorr	rs6846529_C	0.0275663	0.0398533	0.691693	0.489238	-0.0506087	0.105741	0.841582
UF	FAFWcorr	rs7146179_A	-0.0350113	0.050647	-0.69128	0.489465	-0.134334	0.0643112	0.841582
ILF	MDFWcorr	rs708382_C	-0.0227905	0.0329832	-0.690974	0.48969	-0.0874892	0.0419082	0.841582
UF	FW	rs10437655_A	0.0176806	0.0256338	0.689737	0.490435	-0.0325892	0.0679503	0.841582
MTG	FW	rs983392_G	-0.0177112	0.0256889	-0.68945	0.490615	-0.068089	0.0326666	0.841582
STG	FW	rs4844610_A	0.0218935	0.0317573	0.689398	0.490648	-0.040385	0.084172	0.841582
MTG	FAFWcorr	rs12292911_A	-0.0203868	0.0295907	-0.688961	0.490923	-0.0784164	0.0376427	0.841582
ILF	FW	rs76928645_T	0.0289234	0.0421273	0.686571	0.492427	-0.0536914	0.111538	0.842131
ITG	FAFWcorr	rs1859788_A	0.0220111	0.0320707	0.68633	0.49258	-0.0408821	0.0849043	0.842131
ILF	MDFWcorr	rs12539172_T	0.0240086	0.0351103	0.683805	0.494206	-0.0448627	0.0928799	0.843766
Cingulum	AxDFWcorr	rs6846529_C	0.0270301	0.0397179	0.680552	0.496262	-0.0508793	0.10494	0.844206
STG	MDFWcorr	rs1800978_G	0.0299681	0.0440591	0.680179	0.496465	-0.056435	0.116371	0.844206
Cingulum	MDFWcorr	rs6448453_A	0.0231229	0.0339961	0.680165	0.496474	-0.0435459	0.0897917	0.844206
ITG	AxDFWcorr	rs149080927_G	-0.0207401	0.0305911	-0.677979	0.497858	-0.0807315	0.0392513	0.844295
ILF	RDFWcorr	rs679515_T	-0.029247	0.0431718	-0.677456	0.498223	-0.113931	0.0554374	0.844295
MTG	FW	rs12592898_A	0.025304	0.0373816	0.67691	0.498536	-0.0480041	0.098612	0.844295
MTG	AxDFWcorr	rs1476679_C	0.026308	0.0391109	0.672651	0.501275	-0.0504107	0.103027	0.844722
MTG	FAFWcorr	rs1476679_C	0.025749	0.0383228	0.671898	0.501753	-0.0494238	0.100922	0.844722
UF	RDFWcorr	rs13237518_A	-0.0206706	0.0307866	-0.671414	0.502029	-0.0810454	0.0397042	0.844722
STG	RDFWcorr	rs28834970_C	0.0207736	0.0310216	0.669652	0.503152	-0.0400619	0.0816092	0.844722
Cingulum	MDFWcorr	rs2093760_A	-0.0251619	0.037798	-0.665693	0.505679	-0.0992866	0.0489628	0.844722
ITG	AxDFWcorr	rs1800978_G	0.0298454	0.0448591	0.665315	0.505921	-0.0581265	0.117817	0.844722
ITG	FAFWcorr	rs12292911_A	-0.0192137	0.0290721	-0.660898	0.508749	-0.0762261	0.0377988	0.844722
ITG	FW	rs28394864_A	0.0169769	0.0257077	0.660384	0.509079	-0.0334377	0.0673916	0.844722
MTG	MDFWcorr	rs1800978_G	0.0297664	0.0451127	0.659823	0.509439	-0.0587029	0.118236	0.844722
STG	FW	rs17125944_C	0.0288327	0.0438487	0.657549	0.510899	-0.0571581	0.114823	0.844722
ITG	FAFWcorr	rs12539172_T	0.0245747	0.0374307	0.656539	0.511579	-0.0488482	0.0979977	0.844722
MTG	FW	rs7384878_C	0.0182648	0.0278809	0.655102	0.512473	-0.0364116	0.0729412	0.844722
ILF	MDFWcorr	rs1859788_A	0.0217922	0.0333191	0.654046	0.513153	-0.0435492	0.0871336	0.844722
ITG	RDFWcorr	rs6448453_A	0.0224194	0.034294	0.653743	0.513348	-0.0448335	0.0896724	0.844722
ITG	MDFWcorr	rs199515_G	0.0245076	0.0375245	0.653109	0.513756	-0.0490807	0.0980958	0.844722
STG	RDFWcorr	rs7384878_C	0.0215212	0.0330054	0.652051	0.514439	-0.0432049	0.0862473	0.844722
STG	FW	rs6656401_A	0.0235641	0.0361456	0.651921	0.514554	-0.0473381	0.0944662	0.844722
Cingulum	RDFWcorr	rs4844610_A	-0.0251442	0.0385916	-0.651547	0.514763	-0.100825	0.0505367	0.844722
MTG	AxDFWcorr	rs6448453_A	-0.0223099	0.0342965	-0.650499	0.51544	-0.0895679	0.0449482	0.844722
UF	FAFWcorr	rs983392_G	-0.0195685	0.0300975	-0.65017	0.515652	-0.078592	0.039455	0.844722
UF	FW	rs10838725_C	0.018036	0.0277621	0.649662	0.515981	-0.0364077	0.0724796	0.844722
MTG	MDFWcorr	rs5848_T	-0.024515	0.0378257	-0.648105	0.517018	-0.0987127	0.0496827	0.844722
Cingulum	FAFWcorr	rs6846529_C	0.0256584	0.0396311	0.64743	0.517454	-0.0520808	0.103397	0.844722
STG	MDFWcorr	rs17125924_G	0.0335589	0.0518763	0.646903	0.517764	-0.0681744	0.135292	0.844722
STG	MDFWcorr	rs4844610_A	-0.0244055	0.0378054	-0.645555	0.518637	-0.0985447	0.0497338	0.844722
MTG	FAFWcorr	rs6656401_A	0.0285297	0.0443154	0.643787	0.519814	-0.0583982	0.115458	0.844722
UF	RDFWcorr	rs149080927_G	0.0197649	0.0307455	0.642853	0.520388	-0.0405294	0.0800591	0.844722
UF	RDFWcorr	rs1476679_C	0.0249883	0.0388724	0.642829	0.520434	-0.0512626	0.101239	0.844722
ILF	MDFWcorr	rs679515_T	-0.0261762	0.0407405	-0.642512	0.52064	-0.106091	0.053739	0.844722
UF	RDFWcorr	rs708382_C	-0.0231234	0.0360038	-0.642249	0.520811	-0.0937474	0.0475005	0.844722
MTG	FW	rs7933202_C	-0.0167498	0.0261068	-0.641587	0.52121	-0.0679471	0.0344475	0.844722
Cingulum	FAFWcorr	rs5848_T	-0.0242811	0.0378751	-0.641083	0.521568	-0.0985757	0.0500135	0.844722
ITG	FAFWcorr	rs7384878_C	0.0204248	0.0319753	0.638768	0.523042	-0.0422812	0.0831308	0.844722
Fornix	AxDFWcorr	rs6448453_A	-0.0191117	0.0299272	-0.638607	0.523147	-0.0778011	0.0395777	0.844722
Fornix	AxDFWcorr	rs12592898_A	-0.0250654	0.0393021	-0.637761	0.523697	-0.10214	0.052009	0.844722
UF	MDFWcorr	rs1800978_G	0.0283884	0.0445214	0.637636	0.523779	-0.0589214	0.115698	0.844722
ILF	FW	rs10838725_C	0.0173889	0.0272894	0.637203	0.524061	-0.0361278	0.0709056	0.844722
MTG	RDFWcorr	rs13237518_A	-0.0197039	0.0309376	-0.636891	0.524264	-0.0803747	0.040967	0.844722
ILF	AxDFWcorr	rs708382_C	-0.0216976	0.0341446	-0.635462	0.525225	-0.0886745	0.0452793	0.844799
STG	MDFWcorr	rs17125944_C	0.0330497	0.0521416	0.633845	0.52625	-0.069204	0.135303	0.844799
Fornix	FAFWcorr	rs1800978_G	-0.0261485	0.0413112	-0.632965	0.526824	-0.107163	0.0548657	0.844799
MTG	RDFWcorr	rs6605556_G	-0.0258016	0.0409108	-0.630679	0.528318	-0.106031	0.0544275	0.844799
MTG	RDFWcorr	rs6931277_T	-0.0258016	0.0409108	-0.630679	0.528318	-0.106031	0.0544275	0.844799
ILF	RDFWcorr	rs7146179_A	0.0329017	0.0521708	0.630653	0.528335	-0.0694091	0.135212	0.844799
UF	RDFWcorr	rs17125924_G	0.033367	0.0530844	0.628565	0.529701	-0.0707355	0.137469	0.845376
STG	FW	rs76928645_T	0.0262604	0.0418124	0.628052	0.530037	-0.0557369	0.108258	0.845376
Cingulum	FAFWcorr	rs1859788_A	-0.0206732	0.0330699	-0.625135	0.531949	-0.0855257	0.0441794	0.847227
Cingulum	MDFWcorr	rs73223431_T	-0.0195369	0.0312976	-0.62423	0.532543	-0.0809137	0.0418399	0.847227
Fornix	MDFWcorr	rs12592898_A	-0.0236331	0.0380336	-0.621375	0.534419	-0.0982199	0.0509536	0.84914
ITG	MDFWcorr	rs7933202_C	0.0194945	0.0315152	0.618576	0.536261	-0.042309	0.0812981	0.850994
ILF	AxDFWcorr	rs983392_G	-0.0183482	0.0298816	-0.614032	0.539259	-0.0769482	0.0402517	0.854675
Fornix	FW	rs7933202_C	-0.0142329	0.0233151	-0.610458	0.541623	-0.0599556	0.0314898	0.856945
UF	FAFWcorr	rs3740688_G	0.0210454	0.0345096	0.609841	0.542052	-0.0466421	0.0887328	0.856945
STG	FW	rs28394864_A	0.0151676	0.0249198	0.608656	0.542817	-0.0337019	0.064037	0.857079
ITG	FW	rs1859788_A	0.0172729	0.0285284	0.605462	0.544937	-0.0386736	0.0732193	0.858258
ITG	RDFWcorr	rs28394864_A	-0.0183316	0.0303713	-0.603583	0.546185	-0.077892	0.0412288	0.858258
MTG	RDFWcorr	rs5011436_C	-0.0185484	0.0308178	-0.601873	0.547322	-0.0789844	0.0418876	0.858258
ITG	MDFWcorr	rs13237518_A	0.0185922	0.0309028	0.601635	0.547481	-0.0420105	0.079195	0.858258
UF	AxDFWcorr	rs6733839_T	0.0182408	0.0303413	0.601185	0.54778	-0.0412609	0.0777424	0.858258
Fornix	FAFWcorr	rs17125944_C	-0.0293165	0.0488697	-0.59989	0.548643	-0.125154	0.0665209	0.858258
MTG	MDFWcorr	rs13237518_A	0.0183977	0.0308061	0.59721	0.55043	-0.0420153	0.0788107	0.858258
Fornix	AxDFWcorr	rs1476679_C	0.0213435	0.035745	0.597106	0.550528	-0.0487727	0.0914597	0.858258
Cingulum	MDFWcorr	rs76928645_T	0.0301397	0.0505177	0.596618	0.550826	-0.0689291	0.129209	0.858258
ILF	AxDFWcorr	rs4844610_A	0.0223298	0.0374363	0.596473	0.550922	-0.0510857	0.0957452	0.858258
ITG	FW	rs6846529_C	0.0195136	0.0327549	0.595748	0.551435	-0.0447373	0.0837645	0.858258
MTG	FAFWcorr	rs7146179_A	0.0299897	0.0504634	0.594286	0.552383	-0.0689728	0.128952	0.858258
Fornix	MDFWcorr	rs7933202_C	-0.0157841	0.0265621	-0.594234	0.552419	-0.0678742	0.0363061	0.858258
UF	FAFWcorr	rs10437655_A	-0.0174762	0.0296391	-0.589632	0.5555	-0.0756006	0.0406483	0.860014
ITG	MDFWcorr	rs5011436_C	0.0181455	0.030783	0.589467	0.555611	-0.0422222	0.0785132	0.860014
Fornix	FAFWcorr	rs429358_C	-0.0251418	0.0427111	-0.588649	0.556187	-0.108923	0.0586393	0.860014
STG	AxDFWcorr	rs708382_C	-0.0213447	0.036269	-0.588512	0.556279	-0.0924888	0.0497993	0.860014
UF	RDFWcorr	rs17125944_C	0.0312391	0.0533417	0.585641	0.558179	-0.0733682	0.135846	0.861894
ITG	FAFWcorr	rs429358_C	0.0259032	0.04432	0.584458	0.559002	-0.061034	0.11284	0.862108
MTG	MDFWcorr	rs5011436_C	0.0178701	0.0306866	0.582341	0.560398	-0.0423087	0.0780488	0.863205
ILF	FAFWcorr	rs56407236_A	-0.0367416	0.0634791	-0.578799	0.562786	-0.161229	0.0877457	0.864948
UF	AxDFWcorr	rs983392_G	-0.0172917	0.0298927	-0.578458	0.563016	-0.0759135	0.0413302	0.864948
ILF	FAFWcorr	rs6846529_C	0.0225698	0.0392329	0.575277	0.565191	-0.0543882	0.0995278	0.864948
STG	AxDFWcorr	rs1859788_A	0.0192937	0.033544	0.575176	0.565233	-0.0464887	0.0850762	0.864948
Cingulum	AxDFWcorr	rs28394864_A	0.0169679	0.0295368	0.574467	0.565712	-0.0409559	0.0748918	0.864948
MTG	AxDFWcorr	rs199515_G	-0.0214923	0.0374542	-0.573829	0.566144	-0.0949427	0.0519581	0.864948
Fornix	FAFWcorr	rs6448453_A	-0.0179328	0.031368	-0.571691	0.567591	-0.0794479	0.0435822	0.864948
Cingulum	FAFWcorr	rs6605556_G	-0.0228456	0.0399735	-0.571519	0.567708	-0.101237	0.0555454	0.864948
Cingulum	FAFWcorr	rs6931277_T	-0.0228456	0.0399735	-0.571519	0.567708	-0.101237	0.0555454	0.864948
STG	AxDFWcorr	rs7384878_C	0.0189463	0.033425	0.56683	0.570889	-0.0466026	0.0844951	0.867243
MTG	FW	rs6846529_C	0.018275	0.0323329	0.565215	0.572013	-0.0451482	0.0816983	0.867243
ITG	MDFWcorr	rs679515_T	-0.0244361	0.043268	-0.56476	0.572323	-0.109309	0.0604372	0.867243
MTG	FAFWcorr	rs1859788_A	0.0184348	0.032659	0.564463	0.572498	-0.045612	0.0824817	0.867243
UF	FAFWcorr	rs1476679_C	-0.0220258	0.0390341	-0.564271	0.572655	-0.0985938	0.0545422	0.867243
UF	MDFWcorr	rs7933202_C	-0.0174186	0.031005	-0.561799	0.574312	-0.0782217	0.0433845	0.867335
ILF	FW	rs12592898_A	0.0209005	0.0372328	0.561345	0.574621	-0.0521159	0.0939168	0.867335
Fornix	MDFWcorr	rs3740688_G	0.0158882	0.028365	0.560134	0.575464	-0.0397472	0.0715236	0.867335
Cingulum	FAFWcorr	rs708382_C	-0.019929	0.0355787	-0.560138	0.57547	-0.0897189	0.049861	0.867335
STG	RDFWcorr	rs73223431_T	0.017204	0.0310224	0.554565	0.57925	-0.0436333	0.0780412	0.869561
UF	RDFWcorr	rs28394864_A	-0.0168084	0.0303179	-0.554404	0.57936	-0.0762639	0.0426472	0.869561
Cingulum	AxDFWcorr	rs7384878_C	-0.0180807	0.032668	-0.55347	0.58	-0.082145	0.0459836	0.869561
Cingulum	RDFWcorr	rs6656401_A	-0.02492	0.0450465	-0.553207	0.580206	-0.113282	0.0634419	0.869561
Fornix	AxDFWcorr	rs7933202_C	-0.0151759	0.0274484	-0.552889	0.580397	-0.0690042	0.0386524	0.869561
STG	FW	rs1476679_C	0.0172004	0.0312666	0.550121	0.58232	-0.0441312	0.078532	0.871405
STG	AxDFWcorr	rs17125924_G	0.0289149	0.0529169	0.546421	0.584833	-0.0748591	0.132689	0.872158
STG	FAFWcorr	rs28394864_A	0.0162959	0.0298968	0.54507	0.585762	-0.0423339	0.0749256	0.872158
STG	MDFWcorr	rs56407236_A	-0.0345827	0.0634812	-0.544772	0.585967	-0.159074	0.0899085	0.872158
ILF	FAFWcorr	rs7146179_A	0.0276633	0.0508134	0.544409	0.586217	-0.0719856	0.127312	0.872158
Fornix	RDFWcorr	rs7933202_C	-0.0152492	0.0280642	-0.543368	0.586933	-0.0702852	0.0397868	0.872158
ITG	FAFWcorr	rs679515_T	0.0235204	0.0433173	0.542979	0.587226	-0.0614495	0.10849	0.872158
Cingulum	RDFWcorr	rs7384878_C	0.018135	0.0334504	0.542145	0.587775	-0.0474637	0.0837336	0.872158
MTG	FAFWcorr	rs12539172_T	0.0204554	0.0378919	0.539834	0.589392	-0.0538723	0.0947831	0.872158
UF	AxDFWcorr	rs1800978_G	0.023543	0.0436232	0.539688	0.589468	-0.0620054	0.109091	0.872158
MTG	FAFWcorr	rs10437655_A	-0.0159258	0.0295312	-0.539287	0.589745	-0.0738387	0.0419871	0.872158
ILF	RDFWcorr	rs6448453_A	0.0184874	0.0343534	0.538153	0.590528	-0.0488822	0.085857	0.872292
Fornix	RDFWcorr	rs1800978_G	0.0216378	0.0402996	0.536924	0.591376	-0.0573926	0.100668	0.872522
STG	FW	rs149080927_G	-0.0135412	0.0252724	-0.535811	0.592145	-0.0631023	0.0360198	0.872545
ILF	MDFWcorr	rs56407236_A	-0.0343065	0.0642399	-0.534038	0.593371	-0.160286	0.0916726	0.872545
ITG	FAFWcorr	rs10437655_A	-0.0154866	0.0290134	-0.533775	0.593553	-0.072384	0.0414108	0.872545
Cingulum	AxDFWcorr	rs1476679_C	-0.020517	0.0384985	-0.53293	0.594162	-0.0960344	0.0550004	0.872545
Fornix	AxDFWcorr	rs4844610_A	-0.0179955	0.0338379	-0.531816	0.594909	-0.0843542	0.0483631	0.872625
ITG	RDFWcorr	rs7384878_C	0.0176872	0.0335915	0.526537	0.598569	-0.0481882	0.0835625	0.872838
ITG	RDFWcorr	rs56407236_A	-0.03417	0.0650811	-0.525037	0.599612	-0.161799	0.0934589	0.872838
ITG	FAFWcorr	rs3740688_G	0.0174735	0.0332899	0.524891	0.59973	-0.0478215	0.0827685	0.872838
STG	RDFWcorr	rs6846529_C	0.0195124	0.0372009	0.524515	0.599999	-0.0534597	0.0924846	0.872838
ITG	AxDFWcorr	rs10838725_C	-0.0171427	0.0327833	-0.52291	0.601091	-0.0814332	0.0471478	0.872838
ITG	AxDFWcorr	rs13237518_A	0.0160001	0.0306336	0.522305	0.601512	-0.0440746	0.0760748	0.872838
UF	AxDFWcorr	rs28394864_A	0.0152971	0.029334	0.521478	0.602088	-0.0422292	0.0728233	0.872838
Cingulum	FAFWcorr	rs7146179_A	0.0265781	0.0510478	0.520651	0.602664	-0.0735305	0.126687	0.872838
STG	FW	rs12539172_T	0.016028	0.0308197	0.520058	0.603101	-0.044427	0.0764831	0.872838
ILF	FAFWcorr	rs1476679_C	-0.0197711	0.0380268	-0.519924	0.603194	-0.0943633	0.0548211	0.872838
STG	MDFWcorr	rs12292911_A	-0.0154871	0.0297938	-0.519808	0.603251	-0.0739149	0.0429408	0.872838
Cingulum	AxDFWcorr	rs1800978_G	-0.0228256	0.0439256	-0.519642	0.603367	-0.108967	0.0633157	0.872838
ITG	MDFWcorr	rs12292911_A	-0.0158036	0.030602	-0.516423	0.605613	-0.0758163	0.0442092	0.875082
STG	FW	rs1859788_A	0.0142329	0.0276545	0.514669	0.606837	-0.0399998	0.0684657	0.875848
Cingulum	MDFWcorr	rs7933202_C	0.0159643	0.031181	0.511989	0.608711	-0.0451839	0.0771126	0.877547
Fornix	RDFWcorr	rs7146179_A	0.0237033	0.0464712	0.510065	0.610058	-0.0674301	0.114837	0.878484
ITG	AxDFWcorr	rs429358_C	0.0231105	0.0455755	0.507081	0.612174	-0.0662894	0.11251	0.879526
Cingulum	RDFWcorr	rs5848_T	0.0194697	0.0383961	0.507075	0.612178	-0.0558468	0.0947862	0.879526
ILF	AxDFWcorr	rs1476679_C	-0.0185869	0.0368669	-0.504161	0.614223	-0.0909038	0.0537301	0.88102
STG	RDFWcorr	rs10838725_C	0.0163395	0.032456	0.503437	0.614709	-0.0473091	0.0799882	0.88102
ILF	FAFWcorr	rs5848_T	-0.0188454	0.0374954	-0.502606	0.615316	-0.0923953	0.0547044	0.88102
STG	FW	rs17125924_G	0.0218637	0.0436348	0.50106	0.61638	-0.0637075	0.107435	0.881338
ILF	FW	rs7146179_A	0.0215405	0.0430577	0.50027	0.616937	-0.0628988	0.10598	0.881338
UF	MDFWcorr	rs708382_C	-0.0178634	0.0357796	-0.499262	0.617669	-0.0880476	0.0523208	0.881385
Cingulum	RDFWcorr	rs76928645_T	0.0250544	0.0507474	0.493707	0.621564	-0.0744651	0.124574	0.884991
MTG	MDFWcorr	rs6656401_A	-0.0218454	0.0443473	-0.492598	0.62237	-0.108836	0.0651449	0.884991
STG	FAFWcorr	rs10838725_C	-0.016014	0.032513	-0.492543	0.622387	-0.0797745	0.0477464	0.884991
STG	RDFWcorr	rs1859788_A	0.0162372	0.0330692	0.491006	0.623473	-0.0486141	0.0810885	0.884991
ILF	FW	rs3740688_G	-0.0146352	0.0298604	-0.490119	0.624115	-0.0732037	0.0439333	0.884991
Cingulum	RDFWcorr	rs1859788_A	0.0164583	0.0336104	0.48968	0.624411	-0.0494542	0.0823708	0.884991
ILF	AxDFWcorr	rs6448453_A	-0.0161184	0.0331114	-0.486793	0.626455	-0.0810523	0.0488155	0.886891
ITG	AxDFWcorr	rs5011436_C	0.0147439	0.0305149	0.48317	0.629024	-0.0450981	0.0745859	0.88953
ITG	RDFWcorr	rs7146179_A	-0.0250918	0.0520842	-0.481755	0.63003	-0.127233	0.0770491	0.889952
Cingulum	MDFWcorr	rs12539172_T	-0.0183441	0.0383515	-0.478315	0.632496	-0.0935733	0.0568851	0.892347
ITG	RDFWcorr	rs149080927_G	0.0147014	0.0308015	0.477294	0.633202	-0.0457027	0.0751054	0.892347
Fornix	FW	rs7146179_A	0.0183923	0.0386082	0.476384	0.63385	-0.0573212	0.0941058	0.892347
MTG	MDFWcorr	rs56407236_A	-0.0307608	0.0650048	-0.473209	0.636113	-0.15824	0.0967183	0.894533
Fornix	RDFWcorr	rs10838725_C	-0.0138992	0.0294488	-0.471979	0.63699	-0.0716507	0.0438522	0.894769
Cingulum	MDFWcorr	rs28834970_C	-0.0146379	0.0312989	-0.467682	0.64006	-0.0760175	0.0467416	0.896682
MTG	FW	rs149080927_G	-0.0119542	0.0255662	-0.467577	0.640134	-0.0620914	0.038183	0.896682
MTG	RDFWcorr	rs7384878_C	0.0156319	0.0336964	0.463904	0.642763	-0.0504492	0.0817131	0.896682
ITG	FAFWcorr	rs6448453_A	-0.0151205	0.0326467	-0.463156	0.6433	-0.079143	0.0489021	0.896682
UF	FAFWcorr	rs6605556_G	0.0183605	0.0396626	0.462918	0.64347	-0.0594207	0.0961417	0.896682
UF	FAFWcorr	rs6931277_T	0.0183605	0.0396626	0.462918	0.64347	-0.0594207	0.0961417	0.896682
MTG	FAFWcorr	rs7384878_C	0.0150427	0.0325476	0.462174	0.644003	-0.0487855	0.0788708	0.896682
Cingulum	MDFWcorr	rs28394864_A	-0.0139138	0.0301088	-0.462116	0.644045	-0.0729594	0.0451319	0.896682
Cingulum	MDFWcorr	rs708382_C	-0.0165716	0.0360804	-0.459296	0.646089	-0.0873457	0.0542026	0.898535
Fornix	FAFWcorr	rs6846529_C	-0.0172523	0.0376862	-0.457789	0.647171	-0.0911764	0.0566717	0.899047
MTG	RDFWcorr	rs5848_T	-0.0169746	0.0371904	-0.456424	0.648152	-0.0899261	0.0559769	0.899418
MTG	MDFWcorr	rs10838725_C	-0.0149754	0.0329699	-0.454215	0.64972	-0.0796318	0.049681	0.899673
STG	AxDFWcorr	rs17125944_C	0.0240551	0.0532054	0.452118	0.65123	-0.0802847	0.128395	0.899673
ITG	MDFWcorr	rs149080927_G	-0.0139519	0.0308625	-0.452066	0.651268	-0.0744755	0.0465717	0.899673
UF	MDFWcorr	rs12592898_A	-0.0200638	0.0443969	-0.45192	0.651372	-0.107129	0.0670017	0.899673
Fornix	MDFWcorr	rs56407236_A	0.0247696	0.0549608	0.450678	0.652268	-0.0830126	0.132552	0.899673
ITG	RDFWcorr	rs17125924_G	-0.0238846	0.0531812	-0.449117	0.653393	-0.128177	0.0804076	0.899673
ITG	FW	rs76928645_T	0.0193398	0.0431371	0.448333	0.653958	-0.0652552	0.103935	0.899673
ITG	AxDFWcorr	rs56407236_A	0.028972	0.0646396	0.448209	0.654048	-0.097791	0.155735	0.899673
Cingulum	MDFWcorr	rs1476679_C	-0.0173697	0.0389552	-0.445889	0.655743	-0.0937831	0.0590436	0.90102
ITG	MDFWcorr	rs6448453_A	-0.0151752	0.0343635	-0.441607	0.658818	-0.0825645	0.0522142	0.903688
Fornix	AxDFWcorr	rs983392_G	-0.0118948	0.0270102	-0.440382	0.659705	-0.0648637	0.0410741	0.903688
STG	RDFWcorr	rs12539172_T	-0.0156199	0.0356197	-0.438518	0.661075	-0.0854905	0.0542507	0.903688
Cingulum	RDFWcorr	rs6448453_A	0.0149303	0.034152	0.437173	0.66203	-0.0520442	0.0819048	0.903688
STG	FW	rs10838725_C	0.0117902	0.0270674	0.435585	0.663182	-0.0412911	0.0648714	0.903688
Cingulum	FW	rs17125924_G	0.0190482	0.0437895	0.434995	0.66361	-0.0668261	0.104923	0.903688
UF	AxDFWcorr	rs1859788_A	0.0141118	0.0325803	0.433138	0.664959	-0.0497807	0.0780042	0.903688
MTG	FAFWcorr	rs679515_T	0.0189389	0.0438457	0.431945	0.665845	-0.0670674	0.104945	0.903688
Fornix	AxDFWcorr	rs6733839_T	0.0118032	0.0274227	0.430418	0.666935	-0.0419748	0.0655812	0.903688
MTG	RDFWcorr	rs6448453_A	0.0147505	0.0344026	0.428761	0.66814	-0.0527155	0.0822165	0.903688
UF	FW	rs3740688_G	-0.0130534	0.0304733	-0.428355	0.668449	-0.0728239	0.0467172	0.903688
Cingulum	FAFWcorr	rs6656401_A	0.0190083	0.0444289	0.427836	0.668833	-0.0681422	0.106159	0.903688
MTG	AxDFWcorr	rs6605556_G	-0.0173824	0.040789	-0.426155	0.670038	-0.0973727	0.0626078	0.903688
MTG	AxDFWcorr	rs6931277_T	-0.0173824	0.040789	-0.426155	0.670038	-0.0973727	0.0626078	0.903688
Cingulum	FW	rs17125944_C	0.0187188	0.0439331	0.426075	0.670096	-0.0674374	0.104875	0.903688
STG	MDFWcorr	rs679515_T	-0.0184156	0.0432254	-0.426037	0.670143	-0.103205	0.0663739	0.903688
Cingulum	AxDFWcorr	rs4844610_A	0.0160485	0.0377	0.42569	0.670377	-0.0578841	0.0899811	0.903688
ITG	FAFWcorr	rs17125924_G	0.0215352	0.0506244	0.425392	0.670594	-0.0777429	0.120813	0.903688
ILF	RDFWcorr	rs6846529_C	-0.0165265	0.0389385	-0.424427	0.671316	-0.092907	0.0598539	0.903695
ILF	AxDFWcorr	rs76928645_T	-0.0208232	0.0492025	-0.423215	0.672181	-0.117313	0.0756665	0.903717
UF	FW	rs76928645_T	0.0181057	0.0428628	0.422411	0.672767	-0.0659514	0.102163	0.903717
MTG	MDFWcorr	rs6448453_A	-0.0144332	0.034256	-0.421333	0.673554	-0.0816118	0.0527454	0.903811
ITG	RDFWcorr	rs1800978_G	0.0189707	0.045168	0.420004	0.674525	-0.069607	0.107549	0.90415
MTG	FAFWcorr	rs56407236_A	0.0263765	0.0630591	0.418282	0.675783	-0.0972871	0.15004	0.904874
Cingulum	RDFWcorr	rs679515_T	-0.018481	0.0445497	-0.414839	0.67832	-0.105868	0.0689064	0.907307
Cingulum	MDFWcorr	rs12292911_A	-0.0125023	0.0302773	-0.412927	0.679701	-0.0718784	0.0468737	0.90819
UF	RDFWcorr	rs6846529_C	-0.016472	0.0401094	-0.410676	0.68137	-0.0951494	0.0622054	0.908219
ILF	MDFWcorr	rs5848_T	-0.0144096	0.0351169	-0.410332	0.681622	-0.0832938	0.0544746	0.908219
STG	RDFWcorr	rs5011436_C	-0.0123469	0.0301887	-0.408991	0.682587	-0.0715492	0.0468554	0.908219
MTG	RDFWcorr	rs28394864_A	-0.01246	0.0304672	-0.408965	0.682606	-0.0722085	0.0472884	0.908219
Fornix	MDFWcorr	rs7146179_A	0.0179309	0.0439853	0.407658	0.683566	-0.0683275	0.104189	0.908537
UF	MDFWcorr	rs10838725_C	-0.0131593	0.0325368	-0.404442	0.685928	-0.0769665	0.050648	0.910716
Cingulum	MDFWcorr	rs5011436_C	0.0122756	0.030457	0.403047	0.686954	-0.0474529	0.0720041	0.910767
STG	AxDFWcorr	rs56407236_A	-0.0257239	0.0647599	-0.39722	0.691245	-0.152723	0.101275	0.910767
Fornix	AxDFWcorr	rs17125924_G	0.0184283	0.0464096	0.39708	0.691348	-0.0725844	0.109441	0.910767
ITG	RDFWcorr	rs10838725_C	-0.0130965	0.0330256	-0.396556	0.691735	-0.0778621	0.0516692	0.910767
ITG	FAFWcorr	rs17125944_C	0.0201517	0.0508509	0.396289	0.691931	-0.0795709	0.119874	0.910767
ITG	FW	rs12592898_A	0.0149983	0.0381243	0.393404	0.69406	-0.0597663	0.0897628	0.910767
Fornix	AxDFWcorr	rs7384878_C	0.0115289	0.0293148	0.393279	0.694153	-0.0459596	0.0690174	0.910767
STG	FW	rs983392_G	-0.00998278	0.025396	-0.393084	0.694296	-0.0597862	0.0398207	0.910767
UF	AxDFWcorr	rs7384878_C	0.0127529	0.0324444	0.39307	0.694307	-0.050873	0.0763788	0.910767
MTG	FW	rs76928645_T	0.0166156	0.0423002	0.392801	0.694506	-0.0663382	0.0995693	0.910767
UF	RDFWcorr	rs1800978_G	0.0176479	0.0450881	0.39141	0.695533	-0.0707732	0.106069	0.910767
STG	FAFWcorr	rs17125944_C	-0.0205926	0.0526449	-0.391161	0.695717	-0.123833	0.082648	0.910767
Fornix	FAFWcorr	rs2093760_A	-0.0136404	0.0348774	-0.391097	0.695764	-0.0820375	0.0547566	0.910767
MTG	FAFWcorr	rs10838725_C	0.0124331	0.0320013	0.38852	0.69767	-0.0503238	0.0751901	0.910767
Cingulum	AxDFWcorr	rs429358_C	0.0174666	0.0450101	0.38806	0.698028	-0.0708242	0.105757	0.910767
STG	RDFWcorr	rs13237518_A	-0.0117336	0.0303065	-0.387164	0.698673	-0.0711668	0.0476996	0.910767
ITG	FAFWcorr	rs13237518_A	0.0113661	0.0293605	0.387123	0.698704	-0.046212	0.0689442	0.910767
ILF	AxDFWcorr	rs149080927_G	0.0114624	0.0297386	0.385439	0.69995	-0.0468572	0.0697821	0.910767
ITG	FAFWcorr	rs10838725_C	0.0121072	0.0314281	0.385236	0.700101	-0.0495256	0.0737401	0.910767
Fornix	RDFWcorr	rs6448453_A	0.0117751	0.0306004	0.384801	0.700423	-0.0482346	0.0717847	0.910767
STG	RDFWcorr	rs7933202_C	-0.0118019	0.0309072	-0.381851	0.70261	-0.0724131	0.0488093	0.912669
UF	FAFWcorr	rs10838725_C	-0.0121628	0.0321064	-0.378828	0.704853	-0.0751259	0.0508003	0.913242
ITG	RDFWcorr	rs1859788_A	0.0127648	0.0337268	0.378477	0.705114	-0.053376	0.0789057	0.913242
UF	FAFWcorr	rs6448453_A	0.012555	0.0333518	0.37644	0.706627	-0.0528504	0.0779604	0.913242
UF	RDFWcorr	rs10838725_C	0.0124032	0.032969	0.376208	0.706799	-0.0522515	0.077058	0.913242
Cingulum	MDFWcorr	rs6656401_A	-0.0169117	0.0450433	-0.375455	0.707376	-0.105267	0.0714439	0.913242
Fornix	FW	rs10838725_C	0.00917752	0.0244737	0.374995	0.707701	-0.0388173	0.0571724	0.913242
Cingulum	RDFWcorr	rs149080927_G	0.0114634	0.0306729	0.373731	0.708642	-0.0486885	0.0716153	0.913242
UF	FAFWcorr	rs12592898_A	-0.0162333	0.0437996	-0.370626	0.710953	-0.102128	0.069661	0.913242
UF	FAFWcorr	rs6846529_C	0.0149066	0.0402754	0.370116	0.711349	-0.0640963	0.0939095	0.913242
MTG	FAFWcorr	rs3740688_G	0.0123381	0.0333402	0.370066	0.711381	-0.0530557	0.0777318	0.913242
Fornix	MDFWcorr	rs1800978_G	0.0140738	0.0381444	0.368962	0.712193	-0.0607301	0.0888777	0.913242
ILF	FW	rs1859788_A	0.0102903	0.0278904	0.368955	0.712198	-0.044405	0.0649856	0.913242
ITG	RDFWcorr	rs17125944_C	-0.0196867	0.0534115	-0.368585	0.712474	-0.124431	0.0850573	0.913242
Fornix	FAFWcorr	rs17125924_G	-0.0178585	0.0486434	-0.36713	0.713558	-0.113252	0.0775349	0.913702
UF	MDFWcorr	rs28834970_C	-0.0113817	0.0311233	-0.365698	0.714627	-0.0724168	0.0496533	0.914142
Cingulum	FAFWcorr	rs1800978_G	-0.0160809	0.0442701	-0.363246	0.716457	-0.102898	0.0707361	0.914744
UF	FW	rs1476679_C	0.011994	0.0330402	0.363013	0.716647	-0.0528165	0.0768045	0.914744
ILF	MDFWcorr	rs6846529_C	-0.0133082	0.0367456	-0.362172	0.717275	-0.0853872	0.0587708	0.914744
ILF	FAFWcorr	rs708382_C	-0.0126706	0.0352223	-0.359731	0.719099	-0.0817615	0.0564204	0.916143
STG	FW	rs7384878_C	0.0098059	0.0275629	0.355765	0.722052	-0.0442469	0.0638587	0.918531
ILF	RDFWcorr	rs149080927_G	-0.0109613	0.0308547	-0.355257	0.722432	-0.0714696	0.049547	0.918531
Cingulum	FW	rs1476679_C	0.0109856	0.0311813	0.352314	0.724653	-0.0501787	0.0721499	0.919703
Cingulum	RDFWcorr	rs10838725_C	0.0115547	0.0328991	0.351216	0.725461	-0.0529629	0.0760722	0.919703
ITG	MDFWcorr	rs708382_C	0.0122878	0.0350326	0.350754	0.725823	-0.0564309	0.0810065	0.919703
Fornix	AxDFWcorr	rs28394864_A	-0.00927989	0.0265054	-0.350113	0.726288	-0.0612589	0.0426991	0.919703
ITG	MDFWcorr	rs4844610_A	0.0134988	0.0388535	0.347429	0.728303	-0.0626958	0.0896934	0.919703
ILF	AxDFWcorr	rs17125944_C	0.0178335	0.0515654	0.345843	0.729495	-0.0832903	0.118957	0.919703
UF	MDFWcorr	rs10437655_A	0.0103686	0.0300453	0.3451	0.730053	-0.0485525	0.0692898	0.919703
Cingulum	MDFWcorr	rs1859788_A	-0.0115371	0.0334407	-0.345002	0.730127	-0.0771169	0.0540427	0.919703
STG	FAFWcorr	rs1476679_C	0.0133274	0.0387473	0.343956	0.730928	-0.0626782	0.0893329	0.919703
STG	AxDFWcorr	rs12539172_T	0.0132921	0.0386682	0.343746	0.731086	-0.0625584	0.0891425	0.919703
Cingulum	MDFWcorr	rs149080927_G	0.0104632	0.030535	0.342662	0.731886	-0.0494182	0.0703446	0.919703
STG	RDFWcorr	rs1476679_C	-0.0123458	0.0360585	-0.342381	0.732113	-0.083077	0.0583854	0.919703
Cingulum	FAFWcorr	rs6448453_A	0.0114665	0.0336144	0.341118	0.733048	-0.0544538	0.0773867	0.919961
Fornix	RDFWcorr	rs12592898_A	-0.0134424	0.0401866	-0.334499	0.738036	-0.0922512	0.0653664	0.92525
Cingulum	MDFWcorr	rs13237518_A	0.0101995	0.0305761	0.333577	0.738731	-0.0497625	0.0701615	0.92525
ILF	RDFWcorr	rs6605556_G	0.0135187	0.0408561	0.330885	0.740764	-0.0666032	0.0936405	0.925787
ILF	RDFWcorr	rs6931277_T	0.0135187	0.0408561	0.330885	0.740764	-0.0666032	0.0936405	0.925787
Fornix	AxDFWcorr	rs6605556_G	0.0117132	0.035593	0.329087	0.742122	-0.0580873	0.0815137	0.925787
Fornix	AxDFWcorr	rs6931277_T	0.0117132	0.035593	0.329087	0.742122	-0.0580873	0.0815137	0.925787
Fornix	AxDFWcorr	rs17125944_C	0.0152892	0.0466066	0.328048	0.742908	-0.07611	0.106688	0.925787
ITG	FW	rs149080927_G	-0.00853038	0.026073	-0.327173	0.743569	-0.0596614	0.0426006	0.925787
ILF	FAFWcorr	rs1800978_G	-0.0143056	0.0440674	-0.324631	0.745492	-0.100725	0.0721138	0.927266
MTG	MDFWcorr	rs12292911_A	-0.00985304	0.0305073	-0.322973	0.746747	-0.0696801	0.049974	0.927847
ITG	AxDFWcorr	rs199515_G	-0.0119458	0.0371995	-0.321127	0.748146	-0.0848968	0.0610053	0.927847
UF	MDFWcorr	rs73223431_T	-0.00999359	0.0311234	-0.321096	0.748169	-0.0710288	0.0510416	0.927847
ILF	FAFWcorr	rs6605556_G	-0.0126138	0.0397923	-0.31699	0.751282	-0.0906494	0.0654218	0.929366
ILF	FAFWcorr	rs6931277_T	-0.0126138	0.0397923	-0.31699	0.751282	-0.0906494	0.0654218	0.929366
STG	MDFWcorr	rs7933202_C	-0.0097097	0.030685	-0.316432	0.751705	-0.0698852	0.0504657	0.929366
ILF	RDFWcorr	rs56407236_A	0.0204299	0.0651541	0.313563	0.753884	-0.107342	0.148202	0.929366
ILF	AxDFWcorr	rs12539172_T	-0.0114322	0.0364608	-0.313549	0.753908	-0.0829525	0.0600881	0.929366
ILF	FW	rs1476679_C	0.00971902	0.0310996	0.312512	0.754695	-0.051285	0.0707231	0.929366
Fornix	FAFWcorr	rs708382_C	-0.0105449	0.0338327	-0.311677	0.75533	-0.07691	0.0558203	0.929366
ITG	FAFWcorr	rs5011436_C	0.00909255	0.0292469	0.310889	0.755915	-0.0482627	0.0664478	0.929366
Fornix	FAFWcorr	rs983392_G	-0.00877024	0.0283107	-0.309785	0.756755	-0.0642896	0.0467492	0.929366
ILF	FAFWcorr	rs6448453_A	-0.010352	0.0334604	-0.309382	0.757061	-0.0759703	0.0552662	0.929366
Cingulum	FAFWcorr	rs1476679_C	-0.0118528	0.0384162	-0.308536	0.757718	-0.0872088	0.0635032	0.929366
STG	FAFWcorr	rs76928645_T	0.0154424	0.0501659	0.307826	0.758245	-0.0829367	0.113821	0.929366
UF	RDFWcorr	rs12539172_T	0.0116676	0.038323	0.304453	0.760826	-0.0635057	0.0868409	0.931623
Cingulum	FW	rs12539172_T	0.00927561	0.0307191	0.301949	0.762733	-0.050982	0.0695332	0.933052
ILF	AxDFWcorr	rs17125924_G	0.0153237	0.0513464	0.298438	0.765398	-0.0853703	0.116018	0.934022
UF	FAFWcorr	rs429358_C	-0.0135994	0.0457374	-0.297336	0.766252	-0.103317	0.0761181	0.934022
STG	FAFWcorr	rs12539172_T	0.0113413	0.0383059	0.296072	0.767217	-0.0637984	0.0864811	0.934022
MTG	MDFWcorr	rs2093760_A	-0.0112631	0.0380877	-0.295714	0.767477	-0.0859558	0.0634297	0.934022
STG	FAFWcorr	rs17125924_G	-0.0154656	0.0523508	-0.295422	0.7677	-0.118129	0.0871982	0.934022
UF	MDFWcorr	rs12292911_A	0.00881351	0.0301074	0.292736	0.769753	-0.0502293	0.0678563	0.934022
MTG	MDFWcorr	rs4844610_A	0.0113295	0.0387312	0.292516	0.76992	-0.0646253	0.0872843	0.934022
ITG	MDFWcorr	rs5848_T	-0.0109032	0.0372955	-0.292347	0.770062	-0.0840608	0.0622544	0.934022
UF	AxDFWcorr	rs149080927_G	0.00867357	0.0297499	0.29155	0.770659	-0.0496682	0.0670153	0.934022
UF	FAFWcorr	rs5848_T	0.0112087	0.0384914	0.2912	0.770939	-0.0642948	0.0867122	0.934022
ITG	RDFWcorr	rs13237518_A	-0.00894933	0.030844	-0.290148	0.771731	-0.0694366	0.051538	0.934083
UF	AxDFWcorr	rs17125944_C	0.0148699	0.0516579	0.287853	0.773487	-0.0864352	0.116175	0.935303
UF	AxDFWcorr	rs17125924_G	0.0147362	0.0513652	0.286891	0.774223	-0.0859947	0.115467	0.935303
Fornix	FAFWcorr	rs1476679_C	-0.0103439	0.0365285	-0.283173	0.777084	-0.0819971	0.0613093	0.936951
STG	MDFWcorr	rs10437655_A	-0.00840227	0.029734	-0.282582	0.777525	-0.0667127	0.0499082	0.936951
Fornix	RDFWcorr	rs3740688_G	-0.0087503	0.0311122	-0.281249	0.778555	-0.0697741	0.0522735	0.936951
Fornix	AxDFWcorr	rs7146179_A	0.0127527	0.0454535	0.280567	0.77907	-0.0763849	0.10189	0.936951
MTG	RDFWcorr	rs17125924_G	-0.0148362	0.0533481	-0.278102	0.780961	-0.119456	0.0897834	0.936951
Fornix	FAFWcorr	rs13237518_A	-0.00779253	0.0282118	-0.276215	0.782409	-0.0631179	0.0475329	0.936951
STG	MDFWcorr	rs12539172_T	0.0102442	0.0371985	0.275392	0.783054	-0.0627233	0.0832116	0.936951
Fornix	FAFWcorr	rs76928645_T	0.0126965	0.0466141	0.272374	0.785361	-0.0787171	0.10411	0.936951
ITG	AxDFWcorr	rs6733839_T	-0.00846238	0.0312014	-0.271218	0.78625	-0.0696506	0.0527259	0.936951
MTG	FAFWcorr	rs1800978_G	0.0118448	0.0437648	0.270648	0.786688	-0.0739811	0.0976708	0.936951
Cingulum	FAFWcorr	rs679515_T	0.0118383	0.043949	0.269365	0.787686	-0.0743707	0.0980473	0.936951
UF	AxDFWcorr	rs7933202_C	-0.00818268	0.0303804	-0.269341	0.787693	-0.0677609	0.0513955	0.936951
ILF	RDFWcorr	rs12592898_A	0.0121119	0.0451172	0.268453	0.788376	-0.0763664	0.10059	0.936951
Fornix	AxDFWcorr	rs1859788_A	0.00788892	0.0294296	0.268061	0.788678	-0.0498247	0.0656025	0.936951
MTG	RDFWcorr	rs7146179_A	-0.0139696	0.0522481	-0.26737	0.78921	-0.116432	0.0884928	0.936951
STG	AxDFWcorr	rs983392_G	0.00823402	0.0307993	0.267345	0.78923	-0.0521656	0.0686336	0.936951
MTG	RDFWcorr	rs1859788_A	0.00902026	0.0338272	0.266657	0.789759	-0.0573175	0.075358	0.936951
Cingulum	MDFWcorr	rs679515_T	-0.011843	0.0445673	-0.265733	0.790481	-0.0992647	0.0755787	0.936951
STG	MDFWcorr	rs1476679_C	0.0100374	0.0377854	0.265643	0.790551	-0.0640811	0.084156	0.936951
STG	FAFWcorr	rs6605556_G	0.0105313	0.0401492	0.262304	0.793113	-0.0682042	0.0892667	0.936951
STG	FAFWcorr	rs6931277_T	0.0105313	0.0401492	0.262304	0.793113	-0.0682042	0.0892667	0.936951
UF	FW	rs7384878_C	-0.0073734	0.0282543	-0.260966	0.794144	-0.0627821	0.0480353	0.936951
STG	AxDFWcorr	rs1476679_C	0.010203	0.0391624	0.260532	0.79449	-0.0666166	0.0870227	0.936951
UF	RDFWcorr	rs12592898_A	0.011696	0.0449607	0.260139	0.794781	-0.0764752	0.0998673	0.936951
ILF	RDFWcorr	rs5848_T	0.00967623	0.0372145	0.260013	0.79489	-0.0633225	0.082675	0.936951
ILF	FAFWcorr	rs6656401_A	0.0114347	0.0439842	0.259972	0.794921	-0.0748435	0.0977129	0.936951
ILF	FAFWcorr	rs149080927_G	0.00770587	0.0300516	0.256421	0.79765	-0.0512276	0.0666393	0.939289
Cingulum	RDFWcorr	rs12539172_T	-0.00972768	0.0383377	-0.253737	0.799734	-0.0849297	0.0654743	0.940864
UF	AxDFWcorr	rs76928645_T	-0.0122216	0.0492218	-0.248297	0.803928	-0.108749	0.0843059	0.944364
Cingulum	RDFWcorr	rs7146179_A	0.0128216	0.0518677	0.247199	0.804778	-0.0888948	0.114538	0.944364
Cingulum	AxDFWcorr	rs12539172_T	-0.00938782	0.0380765	-0.246551	0.80529	-0.0840775	0.0653019	0.944364
Fornix	FAFWcorr	rs5848_T	0.00886088	0.0360181	0.246012	0.805707	-0.061791	0.0795128	0.944364
UF	FAFWcorr	rs7933202_C	-0.00739178	0.0305893	-0.241646	0.809077	-0.0673796	0.0525961	0.947433
Fornix	FAFWcorr	rs6605556_G	-0.00887692	0.0373064	-0.237946	0.811946	-0.0820375	0.0642837	0.948353
Fornix	FAFWcorr	rs6931277_T	-0.00887692	0.0373064	-0.237946	0.811946	-0.0820375	0.0642837	0.948353
UF	AxDFWcorr	rs708382_C	0.00852786	0.0358717	0.237732	0.812122	-0.061837	0.0788927	0.948353
STG	RDFWcorr	rs5848_T	0.00836673	0.0355551	0.235317	0.813995	-0.0613771	0.0781106	0.949195
ILF	AxDFWcorr	rs7933202_C	-0.00712122	0.0303695	-0.234486	0.81463	-0.066678	0.0524356	0.949195
ITG	FW	rs7384878_C	0.00663072	0.0284353	0.233186	0.815639	-0.049133	0.0623944	0.949195
ITG	AxDFWcorr	rs5848_T	-0.00894693	0.0384121	-0.23292	0.815856	-0.084295	0.0664011	0.949195
UF	RDFWcorr	rs429358_C	-0.0104598	0.0455795	-0.229484	0.818525	-0.0998676	0.078948	0.950629
MTG	FAFWcorr	rs17125924_G	0.0118146	0.0515295	0.229279	0.818674	-0.0892386	0.112868	0.950629
UF	AxDFWcorr	rs2093760_A	-0.00841204	0.0368292	-0.228407	0.819352	-0.0806369	0.0638128	0.950629
ITG	RDFWcorr	rs708382_C	0.00781712	0.0347136	0.225189	0.821863	-0.060276	0.0759102	0.951408
UF	AxDFWcorr	rs1476679_C	0.00863984	0.0387299	0.22308	0.823504	-0.0673315	0.0846112	0.951408
STG	AxDFWcorr	rs10838725_C	-0.00732456	0.032866	-0.222861	0.823665	-0.0717773	0.0571282	0.951408
Cingulum	FAFWcorr	rs149080927_G	-0.00672502	0.0301902	-0.222755	0.823747	-0.0659302	0.0524802	0.951408
ILF	MDFWcorr	rs73223431_T	-0.00694266	0.0311765	-0.222689	0.823799	-0.068082	0.0541967	0.951408
STG	FW	rs7933202_C	-0.00557232	0.0258094	-0.215903	0.829084	-0.0561865	0.0450418	0.95458
[truncated: 168 more rows]

## Sheet: Table S7
Supplemental Table 7. All results for the interaction analysis between AD risk variants and cognitive aging status. Filtering can be done on phenotypes or SNPs of interest.
[truncated: 1,261 more rows]

[truncated: 4 more sheets: Table S8, Table S9, Table S10, Table S11]
